# Supplementary material for: (E)-4-{[(3-Propyl-5-sulfanyl­idene-4,5-dihydro-1H-1,2,4-triazol-4-yl)imino]­meth­yl}-3-(p-tol­yl)-1,2,3-oxadiazol-3-ium-5-olate
Source: Acta Crystallogr Sect E Struct Rep Online. 2011 Sep 17;67(Pt 10):o2668–9. doi: 10.1107/S1600536811037287 (PMC3201362; doi:10.1107/S1600536811037287)
Supplement: Supplementary file 2 [file e-67-o2668-Isup2.hkl]

# 
# h,k,l, Fc-squared, Fo-squared, sigma(Fo-squared) and status flag 
# 
data_I
_shelx_title ' bk103 in P2(1)/c RT' 
_shelx_refln_list_code          4 
_shelx_F_calc_maximum      173.85 
_exptl_crystal_F_000       720.00 
_reflns_d_resolution_high  0.7084 
 
loop_ 
 _symmetry_equiv_pos_as_xyz 
 'x, y, z' 
 '-x, y+1/2, -z+1/2' 
 '-x, -y, -z' 
 'x, -y-1/2, z-1/2' 
 
_cell_length_a    13.4220 
_cell_length_b     6.2411 
_cell_length_c    21.1374 
_cell_angle_alpha  90.000 
_cell_angle_beta  104.575 
_cell_angle_gamma  90.000 
 
_shelx_F_squared_multiplier     1.000 
 
loop_ 
 _refln_index_h 
 _refln_index_k 
 _refln_index_l 
 _refln_F_squared_calc 
 _refln_F_squared_meas 
 _refln_F_squared_sigma 
 _refln_observed_status 
   2   0   0      941.26      978.31     25.94 o 
   3   0   0     1574.65     1417.45     36.22 o 
   4   0   0     1677.07     1709.82     31.79 o 
   5   0   0     4727.98     3285.25     84.51 o 
   6   0   0     4893.58     5327.73     98.40 o 
   7   0   0     2809.17     2962.08     56.19 o 
   8   0   0      204.58      200.98      4.84 o 
   9   0   0      256.30      231.69     15.39 o 
  10   0   0     1044.16     1015.15     17.64 o 
  11   0   0      601.27      634.99     12.25 o 
  12   0   0      292.90      283.58      8.96 o 
  13   0   0       41.23       37.61      2.89 o 
  14   0   0        9.18        4.87      1.70 o 
  15   0   0       28.35       29.14      9.06 o 
  16   0   0       83.85      105.10     16.26 o 
  17   0   0       32.20       32.16      3.47 o 
  18   0   0       12.40        9.30      5.05 o 
   1   1   0     2429.72     2444.57     28.55 o 
   2   1   0      102.39      102.71      2.24 o 
   3   1   0     3108.83     3361.18     43.84 o 
   4   1   0     1895.85     1764.78     19.10 o 
   5   1   0      195.50      202.34      2.84 o 
   6   1   0      727.26      783.17     10.11 o 
   7   1   0       35.45       31.15      1.54 o 
   8   1   0      856.55      863.66     11.37 o 
   9   1   0     1080.29     1031.21     13.48 o 
  10   1   0      785.55      764.35      9.82 o 
  11   1   0      334.20      321.03      5.23 o 
  12   1   0       20.00       15.93      1.35 o 
  13   1   0       52.03       52.91      2.50 o 
  14   1   0       82.28       90.81      7.42 o 
  15   1   0       75.25       87.36      4.42 o 
  16   1   0       14.80       16.95      2.33 o 
  17   1   0        7.05        6.56      3.09 o 
  18   1   0        2.11       -1.06      2.07 o 
   0   2   0     1734.44     1873.46     35.71 o 
   1   2   0     1715.32     1748.47     21.09 o 
   2   2   0      156.94      153.73      4.56 o 
   3   2   0       77.35       83.87      8.66 o 
   4   2   0       10.91        1.48      0.89 o 
   5   2   0      125.24      119.99      2.44 o 
   6   2   0     1489.39     1503.85     16.89 o 
   7   2   0     1247.43     1261.67     17.71 o 
   8   2   0      187.83      186.87      3.65 o 
   9   2   0       36.64       37.28      1.80 o 
  10   2   0       10.96        9.40      0.96 o 
  11   2   0       10.28        8.51      1.19 o 
  12   2   0        7.53        6.13      1.72 o 
  13   2   0       73.90       75.21      3.85 o 
  14   2   0       25.77       29.49      2.75 o 
  15   2   0       33.39       26.68      2.75 o 
  16   2   0        0.08       -1.55      1.55 o 
  17   2   0       26.54       19.80      2.91 o 
   1   3   0     1163.43     1217.88     15.62 o 
   2   3   0     2130.16     2080.82     25.70 o 
   3   3   0     2242.65     2293.04     28.15 o 
   4   3   0     1671.03     1582.77     20.05 o 
   5   3   0       49.86       53.60      2.10 o 
   6   3   0     1073.57     1093.71     15.64 o 
   7   3   0      516.74      495.04      8.10 o 
   8   3   0      311.99      330.23      6.77 o 
   9   3   0      940.28      886.61     17.81 o 
  10   3   0      121.05      119.84      4.07 o 
  11   3   0        0.49        1.89      1.41 o 
  12   3   0       52.79       55.77      2.85 o 
  13   3   0      109.01      110.78      5.37 o 
  14   3   0       61.28       72.38      4.21 o 
  15   3   0       71.65       64.70      4.12 o 
  16   3   0       15.37        9.43      2.41 o 
  17   3   0        1.32        0.16      2.08 o 
   0   4   0        4.12        4.13      3.20 o 
   1   4   0      171.96      197.86      5.47 o 
   2   4   0       18.56       18.07      1.59 o 
   3   4   0      282.44      278.54      5.35 o 
   4   4   0        0.18       -0.22      0.90 o 
   5   4   0        3.04        1.55      1.33 o 
   6   4   0      131.99      125.29      4.99 o 
   7   4   0        7.47        5.01      2.05 o 
   8   4   0      157.11      157.53      6.06 o 
   9   4   0      260.30      249.68      7.86 o 
  10   4   0      112.23      128.50      5.74 o 
  11   4   0       62.01       65.44      4.88 o 
  12   4   0       13.95       18.19      2.43 o 
  13   4   0        7.58       10.40      2.20 o 
  14   4   0        0.02       -1.75      1.75 o 
  15   4   0       10.69       10.87      2.53 o 
  16   4   0       25.97       26.60      4.36 o 
   1   5   0        3.95        2.97      1.25 o 
   2   5   0       26.70       26.06      2.64 o 
   3   5   0        2.15        1.22      1.24 o 
   4   5   0      143.77      147.86      5.19 o 
   5   5   0        1.42        3.20      1.78 o 
   6   5   0       10.93       12.94      3.03 o 
   7   5   0       84.50       86.21      7.33 o 
   8   5   0        0.02        0.46      2.13 o 
   9   5   0        5.94        9.45      2.67 o 
  10   5   0        0.02        2.53      2.20 o 
  11   5   0        4.63        3.38      2.57 o 
  12   5   0       41.26       44.32      4.67 o 
  13   5   0        0.05       -1.92      2.70 o 
  14   5   0        1.07        2.31      2.89 o 
  15   5   0        0.03        0.28      2.85 o 
   0   6   0       84.35       82.35      4.77 o 
   1   6   0       10.85        9.31      1.61 o 
   2   6   0       77.61       71.05      6.07 o 
   3   6   0      310.06      302.07      7.69 o 
   4   6   0       69.04       74.58      4.37 o 
   5   6   0       33.80       32.41      3.25 o 
   6   6   0       30.20       33.67      3.92 o 
   7   6   0       22.48       17.45      6.68 o 
   8   6   0        5.97        6.58      2.81 o 
   9   6   0        0.13        3.65      3.03 o 
  10   6   0       20.66       23.20      3.78 o 
  11   6   0       35.73       32.85      4.33 o 
  12   6   0       64.14       72.50      6.08 o 
  13   6   0       18.78       18.57      4.13 o 
   1   7   0        1.00        1.29      1.79 o 
   2   7   0       65.94       69.24      4.71 o 
   3   7   0      127.26      120.31      4.68 o 
   4   7   0       40.32       37.99      3.75 o 
   5   7   0       12.38       15.08      2.81 o 
   6   7   0        1.91        0.88      2.48 o 
   7   7   0        5.84        6.08      3.06 o 
   8   7   0        1.44        3.15      2.87 o 
   9   7   0        0.16       -0.16      2.85 o 
  10   7   0        3.74        4.88      4.27 o 
  11   7   0       10.83        8.81      4.33 o 
   0   8   0        0.50       -3.20      3.20 o 
   1   8   0        4.63        9.40      2.76 o 
   2   8   0        6.82       10.29      2.83 o 
   3   8   0        0.32        1.75      3.36 o 
   4   8   0        0.33        0.08      2.30 o 
   5   8   0        0.34        6.98      3.22 o 
   6   8   0        1.37        2.00      3.49 o 
   7   8   0        8.72        8.14      4.41 o 
 -18   1   1        1.82        1.85      2.21 o 
 -17   1   1        7.70        8.33      2.63 o 
 -16   1   1        2.58        2.94      1.83 o 
 -15   1   1       12.24        8.73      1.97 o 
 -14   1   1        2.73        1.80      1.56 o 
 -13   1   1        4.10        4.70      1.24 o 
 -12   1   1      136.39      133.15      3.21 o 
 -11   1   1      176.49      180.97      3.73 o 
 -10   1   1      272.95      257.42      4.40 o 
  -9   1   1        0.47       -0.64      0.69 o 
  -8   1   1      546.12      539.75      6.44 o 
  -7   1   1     1692.93     1899.86     19.40 o 
  -6   1   1        4.06        0.34      0.42 o 
  -5   1   1      221.11      262.16      3.76 o 
  -4   1   1      446.23      410.26      5.44 o 
  -3   1   1      486.78      456.66     32.02 o 
  -2   1   1     5013.27     4826.67    104.33 o 
  -1   1   1      776.29      777.87     12.23 o 
   0   1   1     2473.33     2617.39     34.23 o 
   1   1   1      350.91      281.75      8.61 o 
   2   1   1     5335.36     5304.21     68.45 o 
   3   1   1       14.35       15.70      1.10 o 
   4   1   1       79.85       60.01      1.46 o 
   5   1   1      203.05      147.72      2.15 o 
   6   1   1      258.50      252.30      4.24 o 
   7   1   1      170.10      184.61      3.11 o 
   8   1   1       17.54       17.99      1.34 o 
   9   1   1      219.29      207.34      3.96 o 
  10   1   1       16.65       15.92      1.25 o 
  11   1   1        2.71        1.91      0.91 o 
  12   1   1       57.23       53.95      2.39 o 
  13   1   1       90.71       95.68      3.08 o 
  14   1   1       21.81       31.93      2.66 o 
  15   1   1        5.50        4.79      1.84 o 
  16   1   1       24.90       19.89      3.13 o 
  17   1   1        6.60        3.98      2.16 o 
  18   1   1        4.62        4.65      2.26 o 
 -17   2   1        0.21        1.06      1.89 o 
 -16   2   1        4.65        3.53      1.91 o 
 -15   2   1       20.55       19.31      2.45 o 
 -14   2   1        6.07        5.65      2.23 o 
 -13   2   1        4.19        2.41      1.59 o 
 -12   2   1        0.37       -1.26      1.26 o 
 -11   2   1       39.86       39.87      2.46 o 
 -10   2   1        1.83       -0.11      0.83 o 
  -9   2   1       94.06       88.71      5.62 o 
  -8   2   1      377.02      348.52      5.56 o 
  -7   2   1       90.51       83.85      2.88 o 
  -6   2   1     2676.96     2825.25     30.61 o 
  -5   2   1       17.63       26.10      1.38 o 
  -4   2   1      896.86      605.53     19.53 o 
  -3   2   1      901.73      941.43     15.44 o 
  -2   2   1     2214.27     2156.51     28.94 o 
  -1   2   1     5270.40     5225.41     68.01 o 
   0   2   1      526.30      554.90      8.43 o 
   1   2   1      614.88      617.82      8.26 o 
   2   2   1      172.09      204.71      3.77 o 
   3   2   1        0.14       -0.38      0.76 o 
   4   2   1     1116.81     1174.97     18.83 o 
   5   2   1        3.64        3.19      0.62 o 
   6   2   1        0.05       -0.78      0.78 o 
   7   2   1       70.56       67.69      2.62 o 
   8   2   1       79.11       78.69      2.16 o 
   9   2   1       74.44       61.87      1.73 o 
  10   2   1       76.80       75.75      2.57 o 
  11   2   1      236.18      223.17      4.58 o 
  12   2   1      131.28      119.49      4.29 o 
  13   2   1        4.72        3.78      1.62 o 
  14   2   1        3.22        0.66      2.15 o 
  15   2   1        8.54        5.73      2.17 o 
  16   2   1        1.55       -0.58      2.03 o 
  17   2   1        0.16        2.10      2.01 o 
 -17   3   1       15.30       10.71      2.51 o 
 -16   3   1        5.31        5.88      2.61 o 
 -15   3   1        1.00        1.61      1.94 o 
 -14   3   1        2.51        5.43      1.95 o 
 -13   3   1       54.78       55.74      3.49 o 
 -12   3   1      198.65      198.87      5.76 o 
 -11   3   1      203.14      169.81      4.82 o 
 -10   3   1        0.12       -1.20      1.24 o 
  -9   3   1       40.96       44.42      2.65 o 
  -8   3   1       60.61       55.98      4.86 o 
  -7   3   1      194.76      199.32      5.11 o 
  -6   3   1       10.16        5.81      1.40 o 
  -5   3   1        3.80        0.82      0.80 o 
  -4   3   1       47.42       45.93      1.91 o 
  -3   3   1        0.88        1.16      0.80 o 
  -2   3   1      317.01      363.04      6.78 o 
  -1   3   1        3.29        4.89      1.03 o 
   0   3   1       20.71       24.24      1.65 o 
   1   3   1     1769.04     1875.70     23.27 o 
   2   3   1     1173.68     1264.58     16.29 o 
   3   3   1      929.67     1030.87     13.63 o 
   4   3   1      614.87      660.97     10.42 o 
   5   3   1      100.59      122.76      3.04 o 
   6   3   1      485.10      480.04      7.65 o 
   7   3   1       15.55       11.87      1.55 o 
   8   3   1       68.76       81.84      3.23 o 
   9   3   1       23.54       27.08      2.27 o 
  10   3   1       27.00       23.38      2.24 o 
  11   3   1       69.77       62.35      2.89 o 
  12   3   1       16.53       21.37      2.37 o 
  13   3   1        0.81        3.79      1.85 o 
  14   3   1       12.59       12.01      2.34 o 
  15   3   1       13.90       13.49      2.47 o 
  16   3   1        3.12       -0.57      3.08 o 
  17   3   1        9.58        7.99      2.41 o 
 -16   4   1        0.05       -0.78      2.24 o 
 -15   4   1        0.25       -1.92      1.92 o 
 -14   4   1       28.07       31.75      3.12 o 
 -13   4   1        8.33        7.27      2.06 o 
 -12   4   1        2.18        1.39      1.65 o 
 -11   4   1        4.76        7.70      2.53 o 
 -10   4   1       75.12       71.02      5.35 o 
  -9   4   1      315.81      316.14      8.87 o 
  -8   4   1      572.42      544.22     12.45 o 
  -7   4   1      531.10      476.22     11.22 o 
  -6   4   1        6.87        2.53      2.13 o 
  -5   4   1       43.66       46.43      2.26 o 
  -4   4   1        9.99       12.82      1.54 o 
  -3   4   1       34.47       26.83      1.87 o 
  -2   4   1      661.80      697.06     10.38 o 
  -1   4   1      404.19      429.84      8.01 o 
   0   4   1      130.43      143.99      3.99 o 
   1   4   1      619.25      590.69      8.19 o 
   2   4   1      109.31      113.85      4.68 o 
   3   4   1      102.61      109.04      3.09 o 
   4   4   1      164.00      156.12      3.79 o 
   5   4   1       16.36       14.66      2.27 o 
   6   4   1      545.38      573.08     12.49 o 
   7   4   1       80.74       77.32      4.53 o 
   8   4   1      371.50      372.61      9.76 o 
   9   4   1      297.60      286.45      8.51 o 
  10   4   1        0.72        0.29      2.09 o 
  11   4   1       38.94       34.71      2.87 o 
  12   4   1       29.73       27.75      3.89 o 
  13   4   1       13.10       13.12      2.39 o 
  14   4   1        0.71        1.80      1.97 o 
  15   4   1        4.26        4.57      2.28 o 
  16   4   1        1.84        3.85      2.40 o 
 -15   5   1       13.19       16.88      3.95 o 
 -14   5   1        0.18       -2.75      2.75 o 
 -13   5   1        7.43        1.11      2.70 o 
 -12   5   1        7.93        9.15      2.97 o 
 -11   5   1       11.04       14.29      2.99 o 
 -10   5   1        1.15       -0.60      2.21 o 
  -9   5   1       22.35       19.33      3.24 o 
  -8   5   1        0.04        0.12      3.96 o 
  -7   5   1      153.45      172.72      6.64 o 
  -6   5   1        4.19        1.57      2.14 o 
  -5   5   1     1068.62     1075.77     17.89 o 
  -4   5   1      254.19      227.25      6.20 o 
  -3   5   1      533.45      528.20      8.94 o 
  -2   5   1      320.68      329.06      6.81 o 
  -1   5   1      208.78      211.94      4.97 o 
   0   5   1      138.63      129.71      3.78 o 
   1   5   1       27.51       23.28      2.04 o 
   2   5   1        4.36        4.34      1.33 o 
   3   5   1       16.27       11.93      2.02 o 
   4   5   1        1.93        3.83      1.70 o 
   5   5   1        6.08        4.74      3.21 o 
   6   5   1       86.45       77.79      7.88 o 
   7   5   1       74.13       85.86      6.69 o 
   8   5   1       13.72       12.14      2.81 o 
   9   5   1        7.64       10.59      2.65 o 
  10   5   1        0.08       -1.88      1.88 o 
  11   5   1       19.94       12.33      3.53 o 
  12   5   1        5.48        3.27      2.64 o 
  13   5   1        5.26        1.02      2.88 o 
  14   5   1       21.97       26.78      4.30 o 
 -13   6   1        1.18        1.36      3.76 o 
 -12   6   1        1.42        0.95      3.10 o 
 -11   6   1        0.02       -0.48      2.71 o 
 -10   6   1        5.91        2.02      2.68 o 
  -9   6   1       67.71       59.72      5.20 o 
  -8   6   1      111.80      145.86      6.73 o 
  -7   6   1        1.66        2.96      2.50 o 
  -6   6   1       43.28       49.96      4.47 o 
  -5   6   1       31.43       33.51      3.24 o 
  -4   6   1        0.02       -0.99      1.70 o 
  -3   6   1        8.27        8.79      2.67 o 
  -2   6   1       39.24       40.53      3.33 o 
  -1   6   1       51.07       50.72      3.10 o 
   0   6   1        7.46        6.01      2.14 o 
   1   6   1      124.03      116.34      4.10 o 
   2   6   1        0.15       -0.72      1.95 o 
   3   6   1       68.22       49.43      3.63 o 
   4   6   1       56.39       51.62      4.55 o 
   5   6   1      166.20      166.08      6.78 o 
   6   6   1      150.68      141.34      6.43 o 
   7   6   1      138.86      133.47      6.35 o 
   8   6   1       53.98       63.73      5.27 o 
   9   6   1       28.23       40.58      7.66 o 
  10   6   1       23.13       24.85      4.40 o 
  11   6   1       19.27       17.48      3.77 o 
  12   6   1       43.18       34.54      4.66 o 
  13   6   1        2.45       -1.35      3.04 o 
 -11   7   1        5.60        6.84      3.91 o 
 -10   7   1        0.08       -2.49      3.33 o 
  -9   7   1       34.73       33.58      5.43 o 
  -8   7   1       23.81       26.68      4.93 o 
  -7   7   1       44.70       54.14      6.16 o 
  -6   7   1       62.75       62.04      5.38 o 
  -5   7   1       20.39       20.45      3.09 o 
  -4   7   1        3.02        1.18      2.21 o 
  -3   7   1      108.77      102.50      5.52 o 
  -2   7   1      155.30      176.12      5.48 o 
  -1   7   1       88.37      101.75      5.29 o 
   0   7   1      105.44      110.77      5.29 o 
   1   7   1       70.67       67.49      8.23 o 
   2   7   1       21.62       22.17      3.03 o 
   3   7   1       16.16       11.89      2.38 o 
   4   7   1      248.21      261.36      7.66 o 
   5   7   1      256.18      265.41      9.24 o 
   6   7   1       31.16       33.77      5.28 o 
   7   7   1        0.73        1.12      2.66 o 
   8   7   1        4.41        4.20      3.01 o 
   9   7   1       63.54       59.33      5.49 o 
  10   7   1       51.45       48.67      5.30 o 
  -7   8   1       28.71       35.75      6.60 o 
  -6   8   1        0.89        1.99      3.69 o 
  -5   8   1        0.26       -2.63      2.63 o 
  -4   8   1        0.64        2.06      5.08 o 
  -3   8   1       13.82       10.04      4.07 o 
  -2   8   1        0.01        1.17      6.17 o 
  -1   8   1        5.59        7.23      3.71 o 
   0   8   1       25.28       22.10      3.93 o 
   1   8   1       88.17       97.18      5.82 o 
   2   8   1       75.10       87.18      5.52 o 
   3   8   1       20.17       16.21      3.68 o 
   4   8   1       18.78       21.85      4.29 o 
   5   8   1        9.70        6.35      2.76 o 
   6   8   1        0.64        1.34      2.83 o 
   7   8   1        3.63        5.40      3.96 o 
 -18   0   2        6.94        6.90      5.22 o 
 -17   0   2       36.92       46.11      6.68 o 
 -16   0   2       35.04       36.36      3.58 o 
 -15   0   2        0.21       -0.50      1.59 o 
 -14   0   2       31.76       31.34      2.78 o 
 -13   0   2       26.29       37.76      3.64 o 
 -12   0   2      519.42      475.17     10.07 o 
 -11   0   2        3.13       -1.16      1.71 o 
 -10   0   2      995.96     1007.19     17.48 o 
  -9   0   2     1905.11     1966.92     38.98 o 
  -8   0   2        3.28       11.14      2.54 o 
  -7   0   2      445.40      446.57     21.05 o 
  -6   0   2      510.69      500.94      9.85 o 
  -5   0   2      981.70      926.63     18.12 o 
  -4   0   2      994.84      997.25     13.50 o 
  -3   0   2      433.79      414.89      5.89 o 
  -2   0   2     2424.64     2229.27     28.67 o 
  -1   0   2     1614.72     1593.86     29.34 o 
   0   0   2      774.62      725.58     14.22 o 
   1   0   2        0.24       -0.50      0.50 o 
   2   0   2      393.38      435.76     28.33 o 
   3   0   2      810.68      740.35     14.67 o 
   4   0   2      408.63      455.06      9.90 o 
   6   0   2     1241.22     1342.65     37.55 o 
   7   0   2      288.13      302.86      7.46 o 
   8   0   2      657.21      702.28     15.08 o 
   9   0   2      296.17      283.90      7.72 o 
  10   0   2     1059.55     1029.36     25.48 o 
  11   0   2      143.50      140.97      6.02 o 
  12   0   2       82.92       90.13      3.90 o 
  13   0   2      173.82      174.15     11.01 o 
  14   0   2       85.12       98.41     15.23 o 
  15   0   2       32.44       32.19      4.41 o 
  16   0   2       17.75       16.96      3.22 o 
  17   0   2       49.26       30.42      6.88 o 
 -18   1   2        3.70       -1.36      2.11 o 
 -17   1   2       59.46       52.92      3.97 o 
 -16   1   2       71.81       75.10      4.32 o 
 -15   1   2       31.99       31.31      3.19 o 
 -14   1   2      115.22      124.53      4.07 o 
 -13   1   2      174.98      199.30      4.13 o 
 -12   1   2      218.17      211.67      4.25 o 
 -11   1   2      856.44      847.31     10.87 o 
 -10   1   2     1020.44     1018.29     12.45 o 
  -9   1   2      741.50      695.33      8.13 o 
  -8   1   2       92.29      128.13      2.47 o 
  -7   1   2       19.66       23.77      1.03 o 
  -6   1   2      164.82      213.32      2.94 o 
  -5   1   2     2507.66     2673.85     57.29 o 
  -4   1   2     3368.29     3390.42     39.22 o 
  -3   1   2     4483.84     4882.00     73.04 o 
  -2   1   2     6584.83     6644.48     85.62 o 
  -1   1   2      230.80      235.58      4.22 o 
   0   1   2      250.17      281.60      4.20 o 
   1   1   2     5674.80     5722.02    119.11 o 
   2   1   2      194.13      183.73      4.77 o 
   3   1   2     2542.48     2298.14     26.73 o 
   4   1   2      380.15      360.35      4.95 o 
   5   1   2      442.10      402.20      4.91 o 
   6   1   2     1035.95     1052.82     12.11 o 
   7   1   2     2244.82     2229.08     24.53 o 
   8   1   2        0.07       -0.58      0.58 o 
   9   1   2      186.53      215.65      4.05 o 
  10   1   2       32.82       32.31      1.58 o 
  11   1   2       20.79       21.49      1.43 o 
  12   1   2       30.09       36.88      1.96 o 
  13   1   2       37.83       39.00      3.43 o 
  14   1   2      104.95      119.86      4.39 o 
  15   1   2        1.63       -1.45      3.02 o 
  16   1   2       19.13       19.23      2.79 o 
  17   1   2       10.55        7.41      2.37 o 
 -18   2   2        9.86        8.35      2.43 o 
 -17   2   2        6.89        5.07      3.02 o 
 -16   2   2       11.66        7.28      2.06 o 
 -15   2   2       12.45        9.52      2.10 o 
 -14   2   2      173.38      184.07      7.62 o 
 -13   2   2       73.20       83.84      3.91 o 
 -12   2   2      251.87      237.78      5.94 o 
 -11   2   2       75.20       79.63      3.87 o 
 -10   2   2        1.79        0.49      0.81 o 
  -9   2   2        0.02       -0.25      0.75 o 
  -8   2   2      649.83      703.05      9.67 o 
  -7   2   2     1278.67     1245.21     15.62 o 
  -6   2   2        1.10        0.00      0.51 o 
  -5   2   2      596.25      670.62     11.65 o 
  -4   2   2      285.29      313.76      5.47 o 
  -2   2   2     2044.84     2163.50     29.05 o 
  -1   2   2     3811.10     3818.89     57.63 o 
   0   2   2     9413.69     9683.04    124.80 o 
   1   2   2       67.87       76.71      2.82 o 
   3   2   2     1060.46     1020.88     20.96 o 
   4   2   2     3259.15     3256.29     50.48 o 
   5   2   2      479.21      475.11      7.84 o 
   6   2   2      203.61      224.34      3.46 o 
   7   2   2      245.26      269.95      4.16 o 
   8   2   2      253.26      246.19      4.07 o 
   9   2   2      425.60      415.62      7.83 o 
  10   2   2      746.84      738.46     11.83 o 
  11   2   2       15.58       18.75      1.52 o 
  12   2   2        8.04        9.46      1.82 o 
  13   2   2       44.08       39.38      3.28 o 
  14   2   2       53.90       42.02      3.14 o 
  15   2   2       32.76       35.35      3.00 o 
  16   2   2       47.85       49.45      5.47 o 
  17   2   2        8.77        4.57      2.34 o 
 -17   3   2        9.97        5.46      2.36 o 
 -16   3   2       10.12        8.30      2.34 o 
 -15   3   2        3.16       -0.06      1.88 o 
 -14   3   2       12.44       11.58      2.67 o 
 -13   3   2       27.79       25.44      2.14 o 
 -12   3   2       12.24       12.92      1.71 o 
 -11   3   2        0.14       -0.74      1.10 o 
 -10   3   2        0.80       -0.80      1.02 o 
  -9   3   2       18.82       14.88      1.74 o 
  -8   3   2       22.56       23.07      2.00 o 
  -7   3   2       21.29       26.44      1.62 o 
  -6   3   2      133.41      133.49      3.53 o 
  -5   3   2        1.89        1.65      0.80 o 
  -4   3   2      225.25      207.88      4.08 o 
  -3   3   2       21.66       15.73      1.31 o 
  -2   3   2        0.46        0.28      0.74 o 
  -1   3   2      221.90      224.60      7.94 o 
   0   3   2       29.70       22.19      1.61 o 
   1   3   2      908.05      839.47     11.39 o 
   2   3   2      221.48      237.83      4.30 o 
   3   3   2      304.97      292.24      4.93 o 
   4   3   2        0.16        0.01      0.56 o 
   5   3   2      306.51      274.46      8.26 o 
   6   3   2      294.75      274.52      6.28 o 
   7   3   2       40.88       40.46      2.32 o 
   8   3   2     1126.28     1141.79     17.58 o 
   9   3   2      398.18      401.44      8.13 o 
  10   3   2      158.76      141.46      4.55 o 
  11   3   2        7.71        4.06      1.61 o 
  12   3   2       56.08       53.13      3.80 o 
  13   3   2      144.58      151.93      5.36 o 
  14   3   2       87.48       91.87      4.59 o 
  15   3   2        1.50       -1.46      2.10 o 
  16   3   2       11.62       10.38      2.38 o 
 -16   4   2        0.46       -0.85      2.15 o 
 -15   4   2        6.48        6.58      2.31 o 
 -14   4   2       38.69       39.43      3.33 o 
 -13   4   2       90.33       94.64      4.64 o 
 -12   4   2       33.41       26.72      2.62 o 
 -11   4   2        0.37       -0.10      2.04 o 
 -10   4   2       43.47       41.31      4.37 o 
  -9   4   2      555.11      522.57     12.20 o 
  -8   4   2     1311.70     1231.03     22.87 o 
  -7   4   2      613.59      583.68     12.72 o 
  -6   4   2       23.16       21.58      1.72 o 
  -5   4   2      533.36      506.84      8.22 o 
  -4   4   2       10.52       12.53      1.41 o 
  -3   4   2      337.52      310.41      5.83 o 
  -2   4   2      165.18      153.63      3.81 o 
  -1   4   2     1086.51     1066.75     16.34 o 
   0   4   2     1170.91     1247.59     16.66 o 
   1   4   2      371.96      375.60      8.04 o 
   2   4   2      134.42      123.16      3.31 o 
   3   4   2      975.73      964.36     13.41 o 
   4   4   2       47.78       60.69      3.63 o 
   5   4   2      514.04      499.37     11.15 o 
   6   4   2      459.53      477.06     10.99 o 
   7   4   2      195.86      177.52      7.48 o 
   8   4   2       42.12       45.20      3.94 o 
   9   4   2        7.44        4.12      2.18 o 
  10   4   2       87.43       86.05      5.13 o 
  11   4   2       76.42       80.60      4.13 o 
  12   4   2        9.52       10.67      2.10 o 
  13   4   2        0.45       -1.71      1.71 o 
  14   4   2        0.01       -0.52      1.86 o 
  15   4   2       13.73       12.11      2.63 o 
 -15   5   2       20.57       13.36      4.64 o 
 -14   5   2        2.92        2.43      2.95 o 
 -13   5   2        3.25        4.87      2.82 o 
 -12   5   2       14.04        5.45      2.81 o 
 -11   5   2       43.02       48.65      4.54 o 
 -10   5   2       89.90       90.26      5.85 o 
  -9   5   2       96.48       95.92      5.60 o 
  -8   5   2        0.94       -0.09      3.83 o 
  -7   5   2        1.02        4.70      2.31 o 
  -6   5   2        3.21        2.53      1.71 o 
  -5   5   2      318.42      315.27      7.59 o 
  -4   5   2      120.80      119.09      3.80 o 
  -3   5   2       30.65       38.21      2.50 o 
  -2   5   2       34.94       40.19      2.58 o 
  -1   5   2      391.04      387.88      8.01 o 
   0   5   2      779.12      820.53     12.34 o 
   1   5   2     1327.31     1296.03     15.02 o 
   2   5   2     1061.77      986.21     14.25 o 
   3   5   2      502.22      498.49      9.90 o 
   4   5   2       40.88       51.02      3.34 o 
   5   5   2      106.35      110.75      5.10 o 
   6   5   2      348.23      347.99      9.67 o 
   7   5   2      492.32      517.65     21.42 o 
   8   5   2       96.64       95.35      5.44 o 
   9   5   2        7.38        7.95      2.64 o 
  10   5   2        1.85        2.46      2.45 o 
  11   5   2       38.71       42.97      4.52 o 
  12   5   2       28.91       29.30      4.06 o 
  13   5   2       33.24       34.02      4.38 o 
  14   5   2       13.55       11.80      3.62 o 
 -13   6   2       13.45       18.43      4.93 o 
 -12   6   2        0.83        7.08      3.83 o 
 -11   6   2        1.67       -2.81      2.81 o 
 -10   6   2        1.57        4.16      2.76 o 
  -9   6   2        7.94        5.75      3.29 o 
  -8   6   2       35.38       29.07      3.87 o 
  -7   6   2      337.87      359.24     10.57 o 
  -6   6   2      144.37      147.16      5.57 o 
  -5   6   2       34.95       34.36      3.29 o 
  -4   6   2        6.30        8.10      2.22 o 
  -3   6   2       77.77       82.98      4.61 o 
  -2   6   2       95.47       85.13      3.76 o 
  -1   6   2       64.84       71.47      3.64 o 
   0   6   2        0.86       -1.38      1.38 o 
   1   6   2        7.18        6.63      2.52 o 
   2   6   2       72.09       82.09      4.01 o 
   3   6   2       84.70       85.35      4.62 o 
   4   6   2       22.22       16.05      2.55 o 
   5   6   2        2.93        4.61      2.46 o 
   6   6   2        0.80       -1.39      2.12 o 
   7   6   2       50.09       56.46      4.88 o 
   8   6   2       27.97       31.20      4.06 o 
   9   6   2       28.04       28.15      4.04 o 
  10   6   2       37.63       40.84      4.96 o 
  11   6   2       17.57       16.41      3.79 o 
  12   6   2        1.63        7.39      3.69 o 
  13   6   2        2.57        3.86      3.21 o 
 -11   7   2       11.13        9.93      4.34 o 
 -10   7   2       34.66       23.83      5.01 o 
  -9   7   2        2.14        2.56      3.23 o 
  -8   7   2        6.44        5.83      3.70 o 
  -7   7   2        8.69        3.67      3.47 o 
  -6   7   2        0.98        1.44      3.24 o 
  -5   7   2        5.34        1.45      2.58 o 
  -4   7   2      111.68      120.32      5.44 o 
  -3   7   2      132.76      123.38      5.65 o 
  -2   7   2       73.06       68.57      4.60 o 
  -1   7   2       44.75       47.50      4.00 o 
   0   7   2        0.15       -1.68      1.68 o 
   1   7   2       32.23       41.20      5.22 o 
   2   7   2       52.22       50.98      3.95 o 
   3   7   2       67.43       57.81      3.83 o 
   4   7   2      127.70      134.86      5.12 o 
   5   7   2        8.38       11.81      3.32 o 
   6   7   2       21.82       23.73      3.81 o 
   7   7   2       34.54       34.61      4.42 o 
   8   7   2       26.87       26.31      6.61 o 
   9   7   2        1.25        1.71      2.95 o 
  10   7   2        0.45        2.68      3.09 o 
  -7   8   2       13.82       10.25      8.31 o 
  -6   8   2       10.78       16.53      4.68 o 
  -5   8   2        0.29        4.87      3.01 o 
  -4   8   2        8.15       11.36      4.30 o 
  -3   8   2        5.05        6.89      3.95 o 
  -2   8   2        2.87        2.09      3.56 o 
  -1   8   2        3.16        2.85      3.64 o 
   0   8   2        1.68        3.41      3.69 o 
   1   8   2        0.00        2.03      3.71 o 
   2   8   2       12.40        5.58      5.72 o 
   3   8   2       31.49       34.82      5.67 o 
   4   8   2        4.90        6.74      3.04 o 
   5   8   2        0.12        1.09      2.93 o 
   6   8   2        0.14        1.68      2.60 o 
   7   8   2        1.48       -1.86      2.64 o 
 -18   1   3        0.02        0.82      2.18 o 
 -17   1   3        0.87        1.09      1.85 o 
 -16   1   3        0.74       -0.90      1.63 o 
 -15   1   3       33.13       30.24      2.69 o 
 -14   1   3       64.66       64.92      2.86 o 
 -13   1   3      201.64      198.80      4.29 o 
 -12   1   3       71.15       75.24      2.57 o 
 -11   1   3       14.77       15.46      1.36 o 
 -10   1   3       16.49       16.26      1.79 o 
  -9   1   3      107.83       98.80      2.18 o 
  -8   1   3       29.78       24.17      1.09 o 
  -7   1   3      641.65      634.65      7.21 o 
  -6   1   3      263.78      290.54      3.72 o 
  -5   1   3     1189.16     1181.25     12.67 o 
  -4   1   3     2056.75     2079.54     24.12 o 
  -3   1   3      844.85      785.88     11.04 o 
  -2   1   3      125.09      124.29      2.22 o 
  -1   1   3     1200.26     1289.45     17.23 o 
   0   1   3      367.33      437.89      6.32 o 
   1   1   3    13321.40    13203.67    181.21 o 
   2   1   3     2181.01     2125.90     32.14 o 
   3   1   3       92.31       74.17      1.50 o 
   4   1   3     1809.12     1745.73     23.34 o 
   5   1   3      192.94      231.00      5.00 o 
   6   1   3        0.50        0.93      0.78 o 
   7   1   3        8.28       12.43      0.92 o 
   8   1   3      356.28      383.23      5.89 o 
   9   1   3       19.07       17.70      1.75 o 
  10   1   3       14.30       16.79      1.26 o 
  11   1   3      127.86      126.99      3.29 o 
  12   1   3       85.18       71.38      2.73 o 
  13   1   3       20.15       14.07      2.01 o 
  14   1   3       16.50       17.66      2.58 o 
  15   1   3        0.62        1.63      1.83 o 
  16   1   3        4.47        4.21      2.02 o 
  17   1   3        1.50       -0.49      2.03 o 
 -18   2   3        2.81        1.79      2.03 o 
 -17   2   3       10.69        5.26      2.32 o 
 -16   2   3       21.74       17.39      4.77 o 
 -15   2   3        1.53        0.59      1.75 o 
 -14   2   3       13.41       12.67      2.14 o 
 -13   2   3       53.00       57.42      3.35 o 
 -12   2   3       34.18       29.82      2.10 o 
 -11   2   3       41.21       35.49      1.88 o 
 -10   2   3       14.63       13.27      1.48 o 
  -9   2   3       28.63       25.14      2.21 o 
  -8   2   3       26.09       24.48      1.30 o 
  -7   2   3        6.93        8.48      1.59 o 
  -6   2   3      224.58      213.89      6.57 o 
  -3   2   3       37.27       21.43      2.40 o 
  -2   2   3       64.33       75.41      2.40 o 
  -1   2   3     1321.73     1419.26     22.33 o 
   0   2   3     2828.71     2775.02     36.61 o 
   1   2   3        7.97        9.94      0.96 o 
   2   2   3      245.43      103.11      5.72 o 
   3   2   3      204.26      237.15      6.57 o 
   4   2   3      288.33      292.34      5.57 o 
   5   2   3      217.61      216.86      4.45 o 
   6   2   3      375.63      429.37      9.79 o 
   7   2   3      329.35      357.72      5.13 o 
   8   2   3       51.45       52.19      1.92 o 
   9   2   3        0.84        0.60      0.85 o 
  10   2   3      447.82      410.13      7.55 o 
  11   2   3      418.83      382.72      6.65 o 
  12   2   3      189.27      190.19      6.39 o 
  13   2   3        3.95        3.28      1.74 o 
  14   2   3        4.18        6.34      2.03 o 
  15   2   3        0.11        3.58      1.94 o 
  16   2   3        1.08        0.49      2.33 o 
  17   2   3       11.13        6.60      3.75 o 
 -17   3   3        1.30        1.36      2.21 o 
 -16   3   3        0.00        1.38      1.85 o 
 -15   3   3       30.99       27.05      2.91 o 
 -14   3   3       34.31       34.48      3.24 o 
 -13   3   3       78.01       78.60      3.42 o 
 -12   3   3      110.28      106.79      3.58 o 
 -11   3   3       26.38       25.73      1.95 o 
 -10   3   3      199.54      204.30      4.53 o 
  -9   3   3      327.66      317.04      5.73 o 
  -8   3   3      894.96      981.69     16.55 o 
  -6   3   3      207.25      221.53      4.98 o 
  -5   3   3       79.17       81.33      2.44 o 
  -4   3   3      223.29      213.31      4.18 o 
  -3   3   3     1293.12     1338.69     19.43 o 
  -2   3   3       19.08       11.30      1.81 o 
  -1   3   3      405.62      245.47      9.60 o 
   0   3   3       94.33      112.19      3.12 o 
   1   3   3     2046.60     2226.86     30.49 o 
   2   3   3      787.39      789.76      9.65 o 
   3   3   3      239.94      263.77      4.97 o 
   4   3   3      496.22      461.15      9.73 o 
   5   3   3      150.76      151.72      4.10 o 
   6   3   3       24.43       25.63      1.93 o 
   7   3   3       65.49       64.76      3.57 o 
   8   3   3       11.29       16.01      1.89 o 
   9   3   3       69.45       64.00      3.36 o 
  10   3   3        0.94       -1.69      2.09 o 
  11   3   3       13.14       15.37      2.13 o 
  12   3   3        4.26        1.65      1.63 o 
  13   3   3        2.34       -0.51      2.26 o 
  14   3   3       23.50       27.20      2.93 o 
  15   3   3       32.54       29.49      3.27 o 
  16   3   3        0.01        2.05      2.05 o 
 -16   4   3       28.24       25.50      4.29 o 
 -15   4   3       14.83       13.79      2.58 o 
 -14   4   3        6.77        7.62      2.19 o 
 -13   4   3        1.44       -1.61      1.61 o 
 -12   4   3       26.58       19.34      3.12 o 
 -11   4   3       44.48       43.21      4.02 o 
 -10   4   3       31.43       32.22      3.90 o 
  -9   4   3        1.50        0.70      1.96 o 
  -8   4   3       90.28       87.08      4.80 o 
  -7   4   3       32.64       40.86      2.79 o 
  -6   4   3       12.57       11.51      1.46 o 
  -5   4   3        0.62        1.08      1.03 o 
  -4   4   3      528.38      502.35      8.21 o 
  -3   4   3      149.79      159.12      4.18 o 
  -2   4   3      145.58      154.92      4.22 o 
  -1   4   3      145.53      149.03      4.15 o 
   0   4   3       13.56       21.68      1.70 o 
   1   4   3      417.86      363.16      6.53 o 
   2   4   3     1788.32     1835.77     23.42 o 
   3   4   3      562.31      597.20      9.05 o 
   4   4   3        8.76        7.40      1.81 o 
   5   4   3      397.18      382.52      9.42 o 
   6   4   3      103.85      117.12      5.03 o 
   7   4   3       59.57       59.95      4.26 o 
   8   4   3      355.53      316.28      8.89 o 
   9   4   3       88.20       93.33      5.03 o 
  10   4   3       13.93       11.06      3.05 o 
  11   4   3       10.48        7.55      1.85 o 
  12   4   3       41.86       34.94      3.05 o 
  13   4   3       12.37       10.53      3.09 o 
  14   4   3       48.69       52.89      4.40 o 
  15   4   3        8.64        1.83      2.20 o 
 -15   5   3        2.78       -3.33      3.33 o 
 -14   5   3        1.29        3.85      3.80 o 
 -13   5   3       24.92       23.67      3.80 o 
 -12   5   3       49.86       53.77      4.84 o 
 -11   5   3        0.35        0.30      2.28 o 
 -10   5   3       26.85       29.24      3.63 o 
  -9   5   3      195.57      175.72      6.84 o 
  -8   5   3      262.43      278.07      8.63 o 
  -7   5   3      318.53      339.58      9.48 o 
  -6   5   3       36.83       38.03      3.16 o 
  -5   5   3       70.47       72.91      3.28 o 
  -4   5   3      501.26      489.00      8.59 o 
  -3   5   3      529.46      510.10      8.82 o 
  -2   5   3      533.98      506.50      8.75 o 
  -1   5   3       40.19       52.94      3.16 o 
   0   5   3        5.77       10.49      1.58 o 
   1   5   3       65.17       76.22      2.74 o 
   2   5   3       82.82       70.81      3.48 o 
   3   5   3        1.77        2.09      1.56 o 
   4   5   3        0.16       -1.63      1.63 o 
   5   5   3      546.72      519.20     12.27 o 
   6   5   3      110.42      117.16      5.55 o 
   7   5   3      173.02      176.45      7.92 o 
   8   5   3      344.77      333.18     16.23 o 
   9   5   3      101.57      107.26      6.01 o 
  10   5   3        9.68       10.33      3.73 o 
  11   5   3        0.04       -2.36      2.36 o 
  12   5   3        4.21        8.39      3.06 o 
  13   5   3        1.35        4.54      3.00 o 
  14   5   3        1.43        1.04      2.23 o 
 -13   6   3       28.00       27.83      7.58 o 
 -12   6   3       79.54       87.05     12.46 o 
 -11   6   3       14.89        9.64      3.97 o 
 -10   6   3      103.52      108.53     11.61 o 
  -9   6   3      114.17      131.12      8.40 o 
  -8   6   3        0.13        2.04      2.58 o 
  -7   6   3       84.32       88.32      5.91 o 
  -6   6   3      244.58      243.55      7.09 o 
  -5   6   3      225.41      206.81      6.46 o 
  -4   6   3      187.33      182.78      7.22 o 
  -3   6   3       46.54       40.24      5.42 o 
  -2   6   3      203.59      184.01      6.80 o 
  -1   6   3      173.34      161.03      6.44 o 
   0   6   3      168.86      186.27      5.73 o 
   1   6   3      797.92      806.31     14.52 o 
   2   6   3      663.33      658.51     11.30 o 
   3   6   3      104.39      109.39      4.31 o 
   4   6   3       10.56        3.03      2.43 o 
   5   6   3       60.98       64.33      5.32 o 
   6   6   3       72.07       85.29      5.78 o 
   7   6   3       11.17        9.20      2.83 o 
   8   6   3       33.95       37.92      4.33 o 
   9   6   3       65.15       82.20      6.12 o 
  10   6   3        0.56       -0.64      2.71 o 
  11   6   3       24.33       20.51      4.05 o 
  12   6   3        2.40        2.18      3.13 o 
 -11   7   3        0.14        7.04      4.16 o 
 -10   7   3       16.27       19.91      4.86 o 
  -9   7   3        0.79        1.01      3.39 o 
  -8   7   3        2.34        0.73      3.48 o 
  -7   7   3       10.39        6.26      3.72 o 
  -6   7   3       18.17       14.21      4.64 o 
  -5   7   3       47.62       46.05      4.71 o 
  -4   7   3       40.21       38.95      4.35 o 
  -3   7   3        0.02       -2.09      2.09 o 
  -2   7   3       55.29       63.99      5.24 o 
  -1   7   3      182.83      168.91      7.71 o 
   0   7   3       70.96       74.14      4.54 o 
   1   7   3        0.36       -1.22      1.92 o 
   2   7   3        6.16        5.74      2.21 o 
   3   7   3        2.65        1.91      2.31 o 
   4   7   3       15.81       17.54      2.97 o 
   5   7   3       19.08       22.78      3.24 o 
   6   7   3       11.42       10.56      3.14 o 
   7   7   3        3.11        3.76      2.92 o 
   8   7   3       43.25       50.92      5.27 o 
   9   7   3       32.01       41.03      4.96 o 
  10   7   3       21.71       25.77      6.76 o 
  -7   8   3       13.02       14.04      4.69 o 
  -6   8   3       17.57       26.42      4.26 o 
  -5   8   3       20.03       20.90      4.93 o 
  -4   8   3       17.85       17.38      4.68 o 
  -3   8   3        0.83        1.99      3.59 o 
  -2   8   3       15.94       17.10      4.38 o 
  -1   8   3       29.31       38.16      6.10 o 
   0   8   3       54.36       61.73      7.13 o 
   1   8   3       25.70       29.30      5.58 o 
   2   8   3        0.25        3.52      5.19 o 
   3   8   3        0.01        2.70      3.89 o 
   4   8   3        0.83       -0.27      3.68 o 
   5   8   3       13.32       13.78      4.96 o 
   6   8   3        6.63        0.40      4.31 o 
 -18   0   4        0.03       -3.75      3.75 o 
 -17   0   4       11.72       12.84      2.79 o 
 -16   0   4       25.09       22.75      3.46 o 
 -15   0   4       91.18      102.39      4.60 o 
 -14   0   4      201.51      214.51      9.77 o 
 -13   0   4       53.39       51.15      3.28 o 
 -12   0   4      231.82      237.84      8.94 o 
 -11   0   4       10.19        0.05      4.23 o 
 -10   0   4      179.09      180.20     13.92 o 
  -9   0   4       33.39       35.94      3.16 o 
  -8   0   4     2654.17     2568.31     52.01 o 
  -7   0   4     1116.64     1171.78     19.05 o 
  -6   0   4      448.28      514.27      9.63 o 
  -5   0   4       13.68       12.68      1.25 o 
  -4   0   4      163.79      143.40      2.67 o 
  -3   0   4      333.45      320.81      4.78 o 
  -2   0   4     1642.84     1510.62     19.72 o 
  -1   0   4    20944.13    19852.71    269.65 o 
   0   0   4     2477.60     2482.62     37.17 o 
   1   0   4    30225.53    30072.34    547.56 o 
   2   0   4     9531.96     9719.77    176.42 o 
   3   0   4     4958.74     4809.71     88.29 o 
   4   0   4     1029.59      981.45     19.60 o 
   5   0   4      411.48      520.52     11.60 o 
   6   0   4     1243.37     1308.33     21.05 o 
   7   0   4      516.71      492.74      9.26 o 
   8   0   4     1616.42     1637.21     32.01 o 
   9   0   4      751.58      723.47     16.62 o 
  10   0   4        6.90        5.28      1.59 o 
  11   0   4       77.15       78.80      3.58 o 
  12   0   4       22.83       25.70      2.43 o 
  13   0   4      147.17      178.74     10.65 o 
  14   0   4      124.16      134.80     17.55 o 
  15   0   4       21.25       17.56      2.72 o 
  16   0   4       25.91       19.31      5.75 o 
  17   0   4        1.64        2.72      5.07 o 
 -18   1   4       31.05       33.81      3.47 o 
 -17   1   4       53.91       53.35      3.63 o 
 -16   1   4       40.41       39.67      4.53 o 
 -15   1   4       38.68       36.77      2.92 o 
 -14   1   4      163.52      158.74      4.20 o 
 -13   1   4       10.47        9.00      1.41 o 
 -12   1   4       19.90       20.58      1.53 o 
 -11   1   4       64.04       67.04      3.13 o 
 -10   1   4      121.93      127.25      2.60 o 
  -9   1   4       87.57       74.78      1.91 o 
  -8   1   4      357.83      354.12      4.63 o 
  -7   1   4     1170.86     1169.73     12.37 o 
  -6   1   4     2405.69     2507.87     27.00 o 
  -5   1   4       65.01       79.36      1.55 o 
  -4   1   4     1487.23     1494.54     16.14 o 
  -3   1   4     1807.02     1751.59     19.00 o 
  -2   1   4     1238.09     1243.28     16.77 o 
  -1   1   4     5460.23     5733.38     85.39 o 
   0   1   4    11308.35    11432.59    170.53 o 
   1   1   4     7376.29     7327.61     84.27 o 
   2   1   4     1906.41     1866.88     20.04 o 
   3   1   4      477.04      496.61      5.95 o 
   4   1   4      163.04      197.53      3.32 o 
   5   1   4      144.45      134.86      3.00 o 
   6   1   4      661.36      615.45      8.88 o 
   7   1   4       66.58       73.06      2.31 o 
   8   1   4       77.80       73.31      2.15 o 
   9   1   4        9.20        8.79      1.47 o 
  10   1   4        0.12       -0.14      0.86 o 
  11   1   4       55.45       59.41      2.44 o 
  12   1   4       16.97       14.86      1.93 o 
  13   1   4       11.34        9.51      1.85 o 
  14   1   4        3.12        1.25      1.57 o 
  15   1   4       12.22       13.82      3.40 o 
  16   1   4       28.01       28.67      3.19 o 
  17   1   4       12.19       14.10      4.18 o 
 -18   2   4        1.38        2.02      2.28 o 
 -17   2   4       14.88        8.80      2.33 o 
 -16   2   4       19.78       21.02      3.55 o 
 -15   2   4      193.90      201.81      8.42 o 
 -14   2   4       46.75       57.47      3.91 o 
 -13   2   4       69.24       81.07      4.82 o 
 -12   2   4      102.49      105.75      3.05 o 
 -11   2   4      127.31      107.62      2.96 o 
 -10   2   4       96.86      100.25      2.68 o 
  -9   2   4      276.15      269.66      4.46 o 
  -8   2   4      501.68      472.09      6.46 o 
  -7   2   4      938.83      938.93     11.20 o 
  -6   2   4     1991.16     2023.39     24.26 o 
  -5   2   4     1640.45     1817.68     22.46 o 
  -4   2   4      525.04      522.41      7.45 o 
  -3   2   4      324.62      305.05      6.08 o 
  -2   2   4      113.68      112.28      2.97 o 
  -1   2   4      863.26      842.44     13.82 o 
   0   2   4      326.96      299.25      4.94 o 
   1   2   4        8.16       13.74      1.12 o 
   3   2   4     1862.96     1974.36     31.49 o 
   4   2   4       50.88       39.00      1.86 o 
   5   2   4        9.65       10.66      1.21 o 
   6   2   4        0.01       -0.82      0.82 o 
   7   2   4      102.98      106.60      3.34 o 
   8   2   4       75.48       68.45      2.23 o 
   9   2   4      673.61      687.66     10.03 o 
  10   2   4      527.34      545.54      8.56 o 
  11   2   4        2.82        3.27      1.28 o 
  12   2   4       78.10       83.42      6.51 o 
  13   2   4       37.85       37.77      2.94 o 
  14   2   4       11.78        9.13      2.53 o 
  15   2   4       81.88       84.64      6.88 o 
  16   2   4       14.00       16.54      2.90 o 
  17   2   4        4.88        2.70      2.42 o 
 -17   3   4       29.65       33.36      3.42 o 
 -16   3   4       22.92       28.99      4.18 o 
 -15   3   4       26.19       28.95      2.93 o 
 -14   3   4        3.53        2.46      1.47 o 
 -13   3   4       73.79       66.76      4.56 o 
 -12   3   4      216.35      214.79      7.36 o 
 -11   3   4      293.61      310.07      6.01 o 
 -10   3   4      254.17      241.62      5.24 o 
  -9   3   4       15.91       12.65      1.20 o 
  -8   3   4        3.48        2.82      1.06 o 
  -7   3   4      534.25      558.58      9.04 o 
  -5   3   4      715.13      682.67      9.89 o 
  -4   3   4      175.78      135.21      3.68 o 
  -3   3   4        5.58       13.54      1.24 o 
  -2   3   4     1947.60     1948.08     31.41 o 
  -1   3   4     1021.00      997.62     17.22 o 
   0   3   4     1019.61      880.43     23.71 o 
   1   3   4      601.81      548.60      8.10 o 
   2   3   4      195.14      170.66      3.78 o 
   3   3   4      107.15      103.70      3.73 o 
   4   3   4      133.68      200.22      7.31 o 
   5   3   4      107.27      102.37      4.72 o 
   6   3   4      559.29      557.56      9.61 o 
   7   3   4      780.83      759.75     12.56 o 
   8   3   4      183.38      187.16      5.05 o 
   9   3   4      138.34      117.85      4.12 o 
  10   3   4        1.69        0.57      1.45 o 
  11   3   4       69.66       60.09      3.52 o 
  12   3   4       46.23       42.68      4.42 o 
  13   3   4        3.71        1.58      1.73 o 
  14   3   4        0.97        0.18      1.82 o 
  15   3   4       13.76       11.28      2.46 o 
  16   3   4        0.01       -0.46      1.98 o 
 -16   4   4       10.59       11.99      5.09 o 
 -15   4   4       11.78        8.14      2.33 o 
 -14   4   4       53.01       58.05      3.88 o 
 -13   4   4       28.36       33.56      2.96 o 
 -12   4   4        1.33        1.28      2.12 o 
 -11   4   4       63.69       69.04      5.08 o 
 -10   4   4      134.35      131.80      5.62 o 
  -9   4   4       56.71       60.99      4.32 o 
  -8   4   4      310.09      338.69     11.19 o 
  -7   4   4      103.38      110.82      3.69 o 
  -6   4   4        3.21        4.05      1.16 o 
  -5   4   4       10.61        9.64      1.36 o 
  -4   4   4      336.46      325.12      6.08 o 
  -3   4   4     1496.50     1460.29     19.35 o 
  -2   4   4     1854.11     1859.03     26.55 o 
  -1   4   4      256.34      278.42      5.96 o 
   0   4   4       16.95       23.49      2.01 o 
   1   4   4       87.24       77.71      2.76 o 
   2   4   4      655.92      680.41      9.35 o 
   3   4   4      165.83      152.47      5.19 o 
   4   4   4        4.77        1.88      1.62 o 
   5   4   4        1.80       -0.63      1.58 o 
   6   4   4        3.38        4.88      2.06 o 
   7   4   4      156.55      150.36      8.23 o 
   8   4   4        2.87        3.46      2.21 o 
   9   4   4      203.12      199.47      7.14 o 
  10   4   4       47.19       45.11      3.24 o 
  11   4   4        4.40        3.18      1.76 o 
  12   4   4        6.17        6.81      2.06 o 
  13   4   4        4.84        2.86      2.04 o 
  14   4   4        0.68        2.62      2.21 o 
  15   4   4        1.55        1.09      2.25 o 
 -15   5   4        0.63       -1.08      3.96 o 
 -14   5   4        0.16       -1.43      3.34 o 
 -13   5   4       21.59       20.18      4.50 o 
 -12   5   4       53.65       50.35      5.96 o 
 -11   5   4       40.53       43.33      6.30 o 
 -10   5   4       49.63       49.59      4.49 o 
  -9   5   4        3.94        4.12      2.87 o 
  -8   5   4       17.96       26.69      5.19 o 
  -7   5   4       37.85       36.26      3.20 o 
  -6   5   4      328.66      316.20      7.70 o 
  -5   5   4        2.43        0.30      1.29 o 
  -4   5   4      219.10      215.81      5.18 o 
  -3   5   4      250.31      227.70      7.09 o 
  -2   5   4        3.07        2.63      1.30 o 
  -1   5   4       14.87       16.19      1.76 o 
   0   5   4       80.64       80.49      3.04 o 
   1   5   4       33.44       40.64      2.45 o 
   2   5   4       12.10       10.11      1.66 o 
   3   5   4        4.02        2.99      1.60 o 
   4   5   4      274.80      266.50      7.92 o 
   5   5   4      255.60      248.92      7.85 o 
   6   5   4      558.80      567.85     13.30 o 
   7   5   4      212.85      220.14      7.67 o 
   8   5   4       31.16       24.40      3.38 o 
   9   5   4        2.93        2.77      2.38 o 
  10   5   4        0.05       -0.17      2.29 o 
  11   5   4        8.74        8.19      2.98 o 
  12   5   4       66.21       64.01      5.56 o 
  13   5   4       35.43       37.76      4.65 o 
  14   5   4        3.20        3.10      2.30 o 
 -13   6   4        0.66        8.80      4.21 o 
 -12   6   4        0.71        3.76      3.70 o 
 -11   6   4        0.07        0.08      3.32 o 
 -10   6   4       51.91       62.17      6.65 o 
  -9   6   4      149.00      145.08      8.45 o 
  -8   6   4      101.04      101.09      7.84 o 
  -7   6   4        2.42        0.55      2.23 o 
  -6   6   4       65.95       75.90      5.47 o 
  -5   6   4      334.15      323.26      8.25 o 
  -4   6   4      928.47      911.60     16.29 o 
  -3   6   4      306.84      310.54      6.86 o 
  -2   6   4        2.90        3.59      1.67 o 
  -1   6   4       14.72       10.70      1.86 o 
   0   6   4        2.74        1.47      1.84 o 
   1   6   4       16.52       19.41      2.59 o 
   2   6   4      247.96      251.42      6.89 o 
   3   6   4      288.55      273.87      6.54 o 
   4   6   4       58.43       64.89      4.28 o 
   5   6   4        1.18        2.08      2.22 o 
   6   6   4       35.74       35.24      4.05 o 
   7   6   4      139.14      156.84      6.90 o 
   8   6   4       31.32       38.50      4.32 o 
   9   6   4        2.13        0.42      2.60 o 
  10   6   4        0.83       -0.39      2.62 o 
  11   6   4        0.84        3.66      3.18 o 
  12   6   4        6.73        7.18      3.36 o 
 -11   7   4        5.79        2.39      3.41 o 
 -10   7   4        0.02        1.93      3.49 o 
  -9   7   4        0.98        6.36      3.99 o 
  -8   7   4        0.65        0.89      3.36 o 
  -7   7   4        0.12       -1.25      2.52 o 
  -6   7   4       23.63       18.11      3.66 o 
  -5   7   4       43.71       44.99      4.53 o 
  -4   7   4       42.87       41.67      5.90 o 
  -3   7   4       13.67       18.03      4.18 o 
  -2   7   4        0.67       -1.20      2.86 o 
  -1   7   4       73.95       70.48      5.30 o 
   0   7   4       74.34       73.69      6.54 o 
   1   7   4        0.10       -0.55      2.22 o 
   2   7   4        5.07        1.44      1.93 o 
   3   7   4        3.30        4.72      2.57 o 
   4   7   4       25.37       31.86      4.14 o 
   5   7   4       25.18       29.42      3.56 o 
   6   7   4        6.66        8.62      2.76 o 
   7   7   4        4.59        7.36      2.64 o 
   8   7   4        0.38       -1.03      2.88 o 
   9   7   4        0.53       -0.52      4.63 o 
  10   7   4        5.80        7.84      3.53 o 
  -7   8   4        0.05        1.65      9.66 o 
  -6   8   4        4.30        4.15      3.95 o 
  -5   8   4       18.15       14.79      4.78 o 
  -4   8   4       19.66       12.76      4.58 o 
  -3   8   4       29.37       29.88      5.57 o 
  -2   8   4        6.99        5.49      4.07 o 
  -1   8   4        2.80        2.34      7.00 o 
   0   8   4        8.46       15.13      4.69 o 
   1   8   4        9.79        9.15      6.06 o 
   2   8   4       21.89       18.33      4.87 o 
   3   8   4       20.92       28.75     11.79 o 
   4   8   4        3.74        6.70      4.18 o 
   5   8   4        0.02       -0.22      3.94 o 
   6   8   4        4.79        4.89      4.30 o 
 -18   1   5        0.54        0.81      1.93 o 
 -17   1   5        2.71        7.07      2.20 o 
 -16   1   5        0.17        0.14      1.65 o 
 -15   1   5        0.15       -1.45      1.45 o 
 -14   1   5       26.22       24.79      1.77 o 
 -13   1   5      307.39      301.86      5.33 o 
 -12   1   5       99.13       93.79      2.77 o 
 -11   1   5      419.83      392.74      5.48 o 
 -10   1   5       36.60       35.45      2.23 o 
  -9   1   5       77.36       87.80      2.10 o 
  -8   1   5       26.89       32.77      1.64 o 
  -7   1   5       76.70       77.91      1.92 o 
  -6   1   5      128.17      119.49      2.21 o 
  -5   1   5      886.98      986.81     12.20 o 
  -4   1   5      894.70      956.41     10.62 o 
  -3   1   5       36.05       34.97      2.00 o 
  -2   1   5     3937.81     3948.06     45.53 o 
  -1   1   5    17531.54    17602.28    226.32 o 
   0   1   5     9806.03     9608.35    155.78 o 
   1   1   5    10434.22    10367.84    108.44 o 
   2   1   5      294.74      286.48      4.64 o 
   3   1   5      932.65      872.47     11.00 o 
   4   1   5       32.24       32.30      0.97 o 
   5   1   5      391.34      392.01      6.09 o 
   6   1   5      294.55      314.11      4.46 o 
   7   1   5       63.43       55.98      2.21 o 
   8   1   5      111.03       98.87      2.49 o 
   9   1   5       59.40       58.75      2.18 o 
  10   1   5       38.00       42.77      2.41 o 
  11   1   5       15.44       17.06      1.45 o 
  12   1   5        0.19       -1.12      1.47 o 
  13   1   5        1.38        0.77      1.46 o 
  14   1   5        0.01        0.20      2.34 o 
  15   1   5        9.33        6.21      2.15 o 
  16   1   5        1.33        2.32      2.14 o 
  17   1   5        0.01       -1.99      1.99 o 
 -18   2   5        3.66        0.34      2.02 o 
 -17   2   5        8.93        6.99      2.24 o 
 -16   2   5        4.58        5.40      2.02 o 
 -15   2   5        0.10        0.73      1.97 o 
 -14   2   5       47.81       44.52      4.06 o 
 -13   2   5        7.04        5.51      1.59 o 
 -12   2   5        1.22        0.61      1.05 o 
 -11   2   5        0.19       -0.86      0.86 o 
 -10   2   5        7.83        7.88      1.11 o 
  -9   2   5       26.87       26.58      1.48 o 
  -8   2   5      162.42      160.96      4.16 o 
  -7   2   5      195.38      196.58      3.57 o 
  -6   2   5       50.19       51.69      2.19 o 
  -5   2   5     1860.74     2059.03     22.82 o 
  -4   2   5      635.06      754.67     10.20 o 
  -3   2   5        8.59        5.90      0.80 o 
  -2   2   5       12.66       18.01      1.24 o 
  -1   2   5       69.23       85.17      1.95 o 
   0   2   5        5.70        5.57      0.71 o 
   1   2   5     2518.67     2609.22     39.78 o 
   2   2   5     2908.61     3065.38     56.30 o 
   3   2   5      578.35      578.90     10.21 o 
   4   2   5      179.54      162.13      4.09 o 
   5   2   5       28.58       33.40      1.51 o 
   6   2   5      146.22      124.97      3.51 o 
   7   2   5      169.11      174.62      3.75 o 
   8   2   5       42.48       44.51      2.30 o 
   9   2   5      193.83      194.63      5.04 o 
  10   2   5      107.91      107.12      3.23 o 
  11   2   5       93.87       85.23      3.01 o 
  12   2   5       17.49       15.67      2.10 o 
  13   2   5        1.32        0.77      1.68 o 
  14   2   5        1.27        0.70      1.72 o 
  15   2   5        1.66        1.94      1.94 o 
  16   2   5       25.78       26.96      3.32 o 
 -17   3   5       25.11       32.77      3.72 o 
 -16   3   5        0.82        0.83      1.90 o 
 -15   3   5        0.02        0.23      2.05 o 
 -14   3   5        2.61        5.85      1.62 o 
 -13   3   5        0.05        0.58      1.35 o 
 -12   3   5        5.04        4.34      1.35 o 
 -11   3   5       70.66       69.72      3.63 o 
 -10   3   5        0.04       -0.08      0.93 o 
  -9   3   5      182.57      169.32      3.47 o 
  -8   3   5       17.81       18.72      2.65 o 
  -7   3   5       15.64       16.24      1.82 o 
  -6   3   5        2.33        0.48      1.26 o 
  -5   3   5       37.62       46.47      5.81 o 
  -4   3   5      402.90      454.37     32.83 o 
  -3   3   5      154.51      141.99      4.01 o 
  -2   3   5        2.38        1.25      0.94 o 
  -1   3   5       23.29       28.02      1.72 o 
   0   3   5     1687.04     1837.36     22.75 o 
   1   3   5     1333.62     1459.42     20.72 o 
   2   3   5      218.02      216.07      4.03 o 
   3   3   5        1.29        0.11      1.00 o 
   4   3   5       85.63       89.08      4.04 o 
   5   3   5        0.62        1.71      0.95 o 
   6   3   5      826.38      831.58     13.32 o 
   7   3   5     1573.65     1598.56     23.49 o 
   8   3   5      196.46      187.63      5.10 o 
   9   3   5      281.19      277.16      6.59 o 
  10   3   5      121.01      121.23      5.49 o 
  11   3   5       14.41        9.95      1.98 o 
  12   3   5        0.09       -1.58      1.58 o 
  13   3   5        0.09       -1.63      1.63 o 
  14   3   5        0.07       -0.68      1.74 o 
  15   3   5        0.94        0.30      2.00 o 
  16   3   5        0.41        2.33      2.17 o 
 -16   4   5        0.21       -1.41      2.39 o 
 -15   4   5        0.24       -0.69      3.22 o 
 -14   4   5        8.82        2.29      1.91 o 
 -13   4   5        0.01       -0.89      1.64 o 
 -12   4   5       10.73       13.53      2.77 o 
 -11   4   5        6.62        2.86      2.00 o 
 -10   4   5      152.04      134.07      5.52 o 
  -9   4   5      324.87      298.34      8.44 o 
  -8   4   5       53.08       48.79      3.52 o 
  -7   4   5        0.11       -0.77      1.05 o 
  -6   4   5        0.03       -0.68      1.01 o 
  -5   4   5        0.25        2.14      1.07 o 
  -4   4   5      597.77      597.42      9.38 o 
  -3   4   5      731.04      749.80     11.16 o 
  -2   4   5      717.51      751.44     12.30 o 
  -1   4   5        3.91        2.36      1.02 o 
   0   4   5        0.06        0.19      0.92 o 
   1   4   5        8.53       13.29      1.32 o 
   2   4   5       88.22      100.76      2.95 o 
   3   4   5      305.98      273.16     13.82 o 
   4   4   5       19.68       13.90      2.26 o 
   5   4   5      109.22      111.77      5.16 o 
   6   4   5      131.38      135.68      5.35 o 
   7   4   5       19.07       19.08      2.85 o 
   8   4   5      115.84      113.58      5.39 o 
   9   4   5        0.02       -0.19      2.10 o 
  10   4   5        6.53        4.29      1.87 o 
  11   4   5       36.75       35.38      3.03 o 
  12   4   5        0.19        1.76      1.84 o 
  13   4   5        9.98        8.91      2.28 o 
  14   4   5       39.86       43.64      3.74 o 
  15   4   5       47.67       47.56      3.97 o 
 -15   5   5       15.78       14.81      4.70 o 
 -14   5   5       15.49       13.05      4.58 o 
 -13   5   5       73.94       67.60      6.75 o 
 -12   5   5       27.26       26.29      4.78 o 
 -11   5   5        2.90        5.86      3.46 o 
 -10   5   5       93.21       98.55      7.59 o 
  -9   5   5      352.94      318.94      9.39 o 
  -8   5   5      775.16      769.83     33.13 o 
  -7   5   5      114.89      118.35      4.69 o 
  -6   5   5       39.72       49.12      2.89 o 
  -5   5   5      127.03      128.46      3.98 o 
  -4   5   5      822.35      794.85     12.29 o 
  -3   5   5        3.12        4.61      1.50 o 
  -2   5   5      313.51      301.68      6.81 o 
  -1   5   5       89.30      102.99      3.31 o 
   0   5   5        7.61        6.96      1.41 o 
   1   5   5       83.77       95.28      3.70 o 
   2   5   5      193.44      199.95      7.10 o 
   3   5   5      128.40      133.14      4.73 o 
   4   5   5        4.65        0.91      1.93 o 
   5   5   5       77.99       73.88      4.63 o 
   6   5   5       93.14       96.40      5.33 o 
   7   5   5       41.27       48.05      4.30 o 
   8   5   5       67.32       64.54      5.06 o 
   9   5   5       27.27       25.78      3.60 o 
  10   5   5        0.23       -0.59      2.36 o 
  11   5   5        0.04       -2.14      2.36 o 
  12   5   5        2.12        3.44      3.06 o 
  13   5   5        1.21       -0.81      5.40 o 
 -13   6   5        0.23       -3.22      3.22 o 
 -12   6   5       10.40       11.59      4.33 o 
 -11   6   5       23.80       33.09      5.33 o 
 -10   6   5        2.33        4.81      3.45 o 
  -9   6   5        5.83        4.85      5.00 o 
  -8   6   5       36.35       34.77      5.16 o 
  -7   6   5        0.08       -1.15      3.07 o 
  -6   6   5      128.25      120.40      6.19 o 
  -5   6   5      162.69      165.83      6.88 o 
  -4   6   5       68.22       75.55      4.58 o 
  -3   6   5       93.94      102.98      4.83 o 
  -2   6   5      150.98      149.60      4.63 o 
  -1   6   5       65.02       76.84      4.19 o 
   0   6   5      247.27      246.64      7.69 o 
   1   6   5      323.94      313.57      7.66 o 
   2   6   5      193.37      173.62      5.53 o 
   3   6   5        3.20       -0.34      2.04 o 
   4   6   5       39.10       43.17      3.77 o 
   5   6   5       95.89       99.34      6.72 o 
   6   6   5       51.94       55.99      4.83 o 
   7   6   5       24.19       17.01      3.37 o 
   8   6   5        3.75        1.06      2.52 o 
   9   6   5       11.97       12.22      3.28 o 
  10   6   5        7.83        4.54      3.01 o 
  11   6   5        4.81        4.29      3.27 o 
  12   6   5       16.30       15.63      3.87 o 
 -11   7   5        5.99        1.10      5.34 o 
 -10   7   5       16.55       12.21      4.35 o 
  -9   7   5       76.53       75.86     11.56 o 
  -8   7   5       77.50       75.09      7.36 o 
  -7   7   5       12.46       11.19      3.30 o 
  -6   7   5        0.31       -1.09      2.30 o 
  -5   7   5        9.42        5.84      2.81 o 
  -4   7   5       15.76       18.17      3.52 o 
  -3   7   5       32.53       32.57      5.32 o 
  -2   7   5       50.32       55.71      6.32 o 
  -1   7   5        5.09        3.21      2.55 o 
   0   7   5       27.67       19.90      4.27 o 
   1   7   5        5.75        1.73      5.40 o 
   2   7   5        0.12        1.51      3.06 o 
   3   7   5       26.50       28.03      5.18 o 
   4   7   5       15.89       10.28      4.16 o 
   5   7   5        1.60        2.59      3.67 o 
   6   7   5       13.32        8.49      2.74 o 
   7   7   5       45.48       56.37      4.67 o 
   8   7   5        3.60        1.19      2.63 o 
   9   7   5        0.80        0.77      2.71 o 
  -7   8   5       44.51       39.04      6.26 o 
  -6   8   5       87.66       94.03      8.44 o 
  -5   8   5       66.12       79.55      7.88 o 
  -4   8   5        1.41       -3.16      3.24 o 
  -3   8   5        7.46        0.44      4.82 o 
  -2   8   5       31.30       48.92      6.71 o 
  -1   8   5       49.19       62.61      7.31 o 
   0   8   5       41.29       41.74      8.33 o 
   1   8   5       78.48       88.05     12.44 o 
   2   8   5       21.87       14.06      4.46 o 
   3   8   5       17.70       27.52      5.61 o 
   4   8   5       69.39       72.44      7.99 o 
   5   8   5       52.72       49.41      6.97 o 
   6   8   5       42.07       45.63      6.99 o 
 -18   0   6       32.25       31.95      3.72 o 
 -17   0   6       56.81       69.03      9.52 o 
 -16   0   6      106.43      111.73      7.38 o 
 -15   0   6       68.17       73.43      5.28 o 
 -14   0   6        4.35        1.22      2.10 o 
 -13   0   6       59.93       60.26      3.62 o 
 -12   0   6      476.83      467.75      9.92 o 
 -11   0   6     6563.71     6471.04     98.01 o 
 -10   0   6      690.93      707.16     16.61 o 
  -9   0   6        8.25       11.39      2.07 o 
  -8   0   6      106.54      127.66      3.06 o 
  -7   0   6        6.03        3.51      0.73 o 
  -6   0   6      316.33      312.87      5.98 o 
  -5   0   6     1193.81     1171.45     16.00 o 
  -4   0   6     1897.98     2085.44     27.41 o 
  -3   0   6     1262.84     1173.66     15.65 o 
  -2   0   6     6743.26     6412.98    232.51 o 
  -1   0   6     1217.66     1189.88     18.43 o 
   0   0   6        7.79       17.50      1.07 o 
   1   0   6     3216.08     3377.11     62.42 o 
   2   0   6      127.00      114.37      3.63 o 
   3   0   6      428.36      396.78      9.08 o 
   4   0   6        0.42       -0.49      0.55 o 
   5   0   6      607.87      616.28     10.78 o 
   6   0   6      655.15      675.74     11.91 o 
   7   0   6      770.95      775.35     13.62 o 
   8   0   6      665.12      637.19     11.81 o 
   9   0   6       60.78       66.27      3.98 o 
  10   0   6      425.66      398.66      9.73 o 
  11   0   6       80.16       79.66      3.67 o 
  12   0   6        2.25        2.64      1.88 o 
  13   0   6       42.64       59.84      4.28 o 
  14   0   6       25.14       26.34      2.97 o 
  15   0   6        8.12        9.63      2.35 o 
  16   0   6       13.87        3.31      3.99 o 
  17   0   6       11.88        9.38      5.21 o 
 -18   1   6        7.53        6.85      2.26 o 
 -17   1   6       49.87       50.25      6.34 o 
 -16   1   6       21.95       22.72      2.58 o 
 -15   1   6        4.20        5.00      1.58 o 
 -14   1   6      219.49      234.26      4.66 o 
 -13   1   6       19.52       22.15      1.70 o 
 -12   1   6        5.55        4.22      1.11 o 
 -11   1   6      295.37      307.95      4.65 o 
 -10   1   6       70.95       78.76      2.33 o 
  -9   1   6      271.63      270.78      3.98 o 
  -8   1   6     1370.44     1368.44     14.49 o 
  -7   1   6     4641.42     4755.77     46.80 o 
  -6   1   6      274.15      210.37      2.96 o 
  -5   1   6        0.04        0.57      0.35 o 
  -4   1   6      142.67      166.33      2.73 o 
  -3   1   6     5457.70     5342.13     51.98 o 
  -2   1   6    14163.78    14429.40    164.89 o 
  -1   1   6    24616.04    24761.73    355.18 o 
   0   1   6     9705.28     9774.87    111.95 o 
   1   1   6      379.47      371.07      4.94 o 
   2   1   6        1.14        0.41      0.35 o 
   3   1   6     1916.43     1793.80     18.24 o 
   4   1   6     2905.77     2875.19     28.53 o 
   5   1   6      744.85      780.14      9.30 o 
   6   1   6      625.43      634.68      7.31 o 
   7   1   6      287.47      313.61      5.00 o 
   8   1   6        0.19        0.56      0.64 o 
   9   1   6      432.61      427.73      6.84 o 
  10   1   6      479.93      468.18      7.45 o 
  11   1   6      151.81      145.69      4.51 o 
  12   1   6        1.36        1.63      1.42 o 
  13   1   6       10.95       14.03      2.10 o 
  14   1   6       17.48       21.88      2.70 o 
  15   1   6       12.49       11.26      4.27 o 
  16   1   6       20.63       25.01      3.01 o 
 -18   2   6       11.43       12.32      2.50 o 
 -17   2   6       31.75       29.05      3.12 o 
 -16   2   6       17.21       14.30      2.46 o 
 -15   2   6       13.89       19.22      2.46 o 
 -14   2   6       61.68       66.90      3.77 o 
 -13   2   6        1.41        3.77      1.24 o 
 -12   2   6      205.07      178.95      3.95 o 
 -11   2   6      170.72      175.95      4.28 o 
 -10   2   6      659.07      657.91      8.84 o 
  -9   2   6      451.32      453.70      6.47 o 
  -8   2   6      541.19      524.72      7.57 o 
  -7   2   6      334.66      427.64      6.28 o 
  -6   2   6        0.37        1.13      0.63 o 
  -5   2   6     1640.18     1531.74     15.95 o 
  -4   2   6     1403.62     1383.64     17.47 o 
  -3   2   6      308.62      223.74      3.90 o 
  -2   2   6      261.12      266.25      9.35 o 
  -1   2   6     1380.52     1303.71     16.54 o 
   0   2   6       39.07       32.37      1.68 o 
   1   2   6      138.77      116.21      2.93 o 
   2   2   6     6773.82     7203.87     83.21 o 
   3   2   6      240.45      227.68      4.51 o 
   4   2   6       69.22       76.08      2.72 o 
   5   2   6       28.20       33.36      2.13 o 
   6   2   6      547.85      506.79      8.09 o 
   7   2   6      638.49      705.89     10.92 o 
   8   2   6      629.48      623.03      9.19 o 
   9   2   6      138.67      138.72      3.57 o 
  10   2   6       17.87       11.86      1.42 o 
  11   2   6       40.17       37.68      2.10 o 
  12   2   6      123.73      130.05      6.94 o 
  13   2   6      130.23      130.23      5.44 o 
  14   2   6       25.66       24.39      2.72 o 
  15   2   6        1.86        1.72      2.27 o 
  16   2   6        0.35       -0.44      2.14 o 
 -17   3   6       31.98       42.15      4.13 o 
 -16   3   6        7.48        6.17      2.16 o 
 -15   3   6        1.96        1.23      1.57 o 
 -14   3   6       25.08       20.19      2.09 o 
 -13   3   6       34.25       36.81      2.47 o 
 -12   3   6       35.32       34.31      2.25 o 
 -11   3   6       51.17       41.25      2.08 o 
 -10   3   6       38.24       30.95      1.92 o 
  -9   3   6      222.03      227.97      4.17 o 
  -8   3   6      397.89      379.77      5.65 o 
  -7   3   6      458.74      418.26     20.09 o 
  -6   3   6      123.06      114.95      5.73 o 
  -5   3   6       78.05       87.38      3.09 o 
  -4   3   6       84.48      100.44      2.73 o 
  -3   3   6      116.93       99.87      2.96 o 
  -2   3   6      318.49      278.23      6.08 o 
   0   3   6       76.20       67.19      2.37 o 
   1   3   6       18.67       19.71      2.45 o 
   2   3   6        2.84        4.16      0.82 o 
   3   3   6       10.20        5.00      1.58 o 
   4   3   6      280.99      290.14      6.37 o 
   5   3   6      162.87      158.43      6.01 o 
   6   3   6       50.52       51.36      2.82 o 
   7   3   6      255.51      267.65      6.15 o 
   8   3   6      350.69      349.19      7.45 o 
   9   3   6        2.30        2.96      1.54 o 
  10   3   6       12.50       12.06      2.55 o 
  11   3   6        6.94        1.94      1.66 o 
  12   3   6       20.29       18.40      2.40 o 
  13   3   6        2.97        0.73      1.72 o 
  14   3   6        5.03        6.03      2.14 o 
  15   3   6       18.24       19.90      2.84 o 
 -16   4   6       31.55       28.94      3.06 o 
 -15   4   6       57.47       52.82      4.40 o 
 -14   4   6        4.42        1.79      2.13 o 
 -13   4   6       60.48       56.29      4.18 o 
 -12   4   6       43.07       46.39      4.11 o 
 -11   4   6        0.17       -1.65      1.65 o 
 -10   4   6        4.11       12.19      2.56 o 
  -9   4   6       43.42       42.93      3.92 o 
  -8   4   6      146.47      139.37      4.38 o 
  -7   4   6       76.84       79.24      3.04 o 
  -6   4   6       78.37       80.21      3.66 o 
  -5   4   6      912.01      924.81     16.77 o 
  -3   4   6        0.58        0.25      1.04 o 
  -2   4   6      173.77      197.98      5.41 o 
  -1   4   6      182.86      192.91      4.13 o 
   0   4   6      160.53      129.84      3.27 o 
   1   4   6      198.47      184.67      3.97 o 
   2   4   6      191.03      159.73      5.98 o 
   3   4   6      194.56      184.28      5.14 o 
   4   4   6        1.74        1.60      3.19 o 
   5   4   6      702.56      699.71     14.51 o 
   6   4   6      131.70      141.96      5.62 o 
   7   4   6      206.89      216.29     13.96 o 
   8   4   6      330.68      334.92      9.46 o 
   9   4   6       17.93       13.95      2.14 o 
  10   4   6       16.05       12.75      2.14 o 
  11   4   6       35.99       41.32      4.53 o 
  12   4   6       59.20       54.49      5.47 o 
  13   4   6       27.20       25.49      2.99 o 
  14   4   6        4.14        9.62      3.49 o 
 -15   5   6        7.50       15.92      4.65 o 
 -14   5   6        4.93        5.23      3.56 o 
 -13   5   6       46.73       52.99      6.16 o 
 -12   5   6       35.76       32.88      5.01 o 
 -11   5   6       54.08       56.13      8.65 o 
 -10   5   6        6.32        4.46      3.03 o 
  -9   5   6        1.63        2.38      2.81 o 
  -8   5   6        7.99        7.23      3.18 o 
  -7   5   6      174.19      168.14      6.46 o 
  -6   5   6        4.82        4.30      1.73 o 
  -5   5   6       22.17       18.62      2.20 o 
  -4   5   6      281.77      268.07      5.88 o 
  -3   5   6        6.06        4.81      1.46 o 
  -2   5   6        3.59        3.41      1.28 o 
  -1   5   6       30.93       25.67      2.02 o 
   0   5   6        3.68        1.99      1.18 o 
   1   5   6        5.69        0.12      1.79 o 
   2   5   6       72.90       59.53      5.35 o 
   3   5   6       30.92       22.04      2.88 o 
   4   5   6       49.22       43.69      3.35 o 
   5   5   6       22.77       20.03      2.96 o 
   6   5   6        1.35        4.58      2.24 o 
   7   5   6        7.63        6.91      4.06 o 
   8   5   6       19.67       17.60      3.18 o 
   9   5   6       52.15       57.19      4.83 o 
  10   5   6       26.41       32.44      4.11 o 
  11   5   6       16.37       11.04      3.31 o 
  12   5   6        4.62       -0.37      4.18 o 
  13   5   6        1.45        0.76      2.11 o 
 -13   6   6       27.46       23.79      5.23 o 
 -12   6   6        2.71        1.98      3.36 o 
 -11   6   6        9.95       11.65      4.17 o 
 -10   6   6        4.18        4.91      3.52 o 
  -9   6   6        3.36       -0.56      3.18 o 
  -8   6   6       59.55       57.27      6.19 o 
  -7   6   6        2.55       -0.83      2.20 o 
  -6   6   6       11.36        6.50      3.49 o 
  -5   6   6        4.21        2.54      2.68 o 
  -4   6   6        3.46        4.26      1.91 o 
  -3   6   6       16.40       23.54      2.73 o 
  -2   6   6       26.19       31.46      3.59 o 
  -1   6   6       11.56       18.60      3.69 o 
   0   6   6       69.63       66.90      6.13 o 
   1   6   6      254.42      235.92      6.38 o 
   2   6   6       90.31       88.71      5.02 o 
   3   6   6        1.42        2.76      2.21 o 
   4   6   6        2.37        4.50      2.31 o 
   5   6   6        8.13        7.16      2.29 o 
   6   6   6       32.01       27.33      3.26 o 
   7   6   6        0.29       -1.92      1.92 o 
   8   6   6       17.11       21.17      3.69 o 
   9   6   6       15.43       18.33      3.58 o 
  10   6   6        7.78        4.78      4.89 o 
  11   6   6        8.30        9.34      3.32 o 
 -11   7   6        4.68        7.48      4.20 o 
 -10   7   6        0.00        0.09      3.53 o 
  -9   7   6       29.47       36.97      8.19 o 
  -8   7   6       84.63       80.58      7.73 o 
  -7   7   6       61.37       68.93      5.63 o 
  -6   7   6       45.48       56.81      5.31 o 
  -5   7   6        7.68        5.74      2.92 o 
  -4   7   6        2.62        1.59      3.34 o 
  -3   7   6        1.37        7.12      3.53 o 
  -2   7   6        1.26        1.37      2.62 o 
  -1   7   6       11.88        8.15      3.12 o 
   0   7   6       23.08       32.15      9.56 o 
   1   7   6       15.18       12.20      3.97 o 
   2   7   6       52.43       60.21      6.85 o 
   3   7   6       84.52       88.27      8.05 o 
   4   7   6       29.80       38.41      5.87 o 
   5   7   6        2.44       -0.88      5.06 o 
   6   7   6       22.91       22.20      5.20 o 
   7   7   6       16.34       21.32      5.24 o 
   8   7   6        1.92        0.66      3.37 o 
   9   7   6        3.61        3.96      3.52 o 
  -7   8   6        0.01       -2.01      3.74 o 
  -6   8   6        5.64       -0.66      3.80 o 
  -5   8   6       14.63       13.63      4.62 o 
  -4   8   6       35.04       33.96      6.14 o 
  -3   8   6       34.88       42.52      6.37 o 
  -2   8   6       20.43       24.64      5.38 o 
  -1   8   6        2.70        7.06      4.36 o 
   0   8   6        3.17        0.96      3.99 o 
   1   8   6        1.49        4.07      3.83 o 
   2   8   6        3.40        6.74      4.02 o 
   3   8   6       13.64        8.11      4.53 o 
   4   8   6       11.25        9.01      6.06 o 
   5   8   6        2.56       -3.74      3.74 o 
 -18   1   7        5.11        5.98      2.19 o 
 -17   1   7        0.00       -0.41      1.74 o 
 -16   1   7       36.08       37.96      3.46 o 
 -15   1   7       15.48       12.60      1.92 o 
 -14   1   7       16.31       16.90      1.88 o 
 -13   1   7      498.85      525.23      7.80 o 
 -12   1   7       96.18       90.57      2.46 o 
 -11   1   7       87.13       89.43      3.69 o 
 -10   1   7      431.00      431.59      5.74 o 
  -9   1   7     1054.61     1086.51     11.96 o 
  -8   1   7      102.41       95.43      2.10 o 
  -7   1   7      397.69      429.81      5.31 o 
  -6   1   7      417.84      415.90      5.33 o 
  -5   1   7     1629.28     1785.72     16.96 o 
  -4   1   7      183.22      150.92      2.19 o 
  -3   1   7     1185.21     1255.86     13.92 o 
  -2   1   7     5003.61     4997.17     61.47 o 
  -1   1   7     1265.49     1166.16     15.76 o 
   0   1   7      327.44      307.99      4.83 o 
   1   1   7        0.23       -0.38      0.38 o 
   2   1   7        8.67       11.84      0.83 o 
   3   1   7     2921.56     2970.04     29.40 o 
   4   1   7        0.00       -0.40      0.40 o 
   5   1   7      395.46      410.12      5.01 o 
   6   1   7      408.78      454.90      6.08 o 
   7   1   7      396.80      414.78      5.80 o 
   8   1   7       98.44      106.39      2.49 o 
   9   1   7       46.63       53.10      2.27 o 
  10   1   7       20.05       19.26      1.60 o 
  11   1   7       59.54       58.15      3.44 o 
  12   1   7       11.09       11.18      1.90 o 
  13   1   7        2.97        3.90      1.83 o 
  14   1   7        1.77        4.27      2.01 o 
  15   1   7        4.24        1.84      1.98 o 
  16   1   7        3.75        3.88      1.75 o 
 -18   2   7        0.85       -0.19      2.06 o 
 -17   2   7        0.36       -0.46      1.91 o 
 -16   2   7       17.79       21.93      2.76 o 
 -15   2   7       46.56       49.17      3.40 o 
 -14   2   7      134.70      138.34      5.07 o 
 -13   2   7       48.88       52.58      2.51 o 
 -12   2   7        2.41        2.06      1.09 o 
 -11   2   7       98.79       90.28      2.73 o 
 -10   2   7       56.49       52.82      2.15 o 
  -9   2   7      241.26      247.63      4.54 o 
  -8   2   7      131.35      136.13      3.04 o 
  -7   2   7      154.97      174.84      3.69 o 
  -6   2   7        7.36       13.82      0.87 o 
  -5   2   7      179.46      202.17      3.02 o 
  -4   2   7      106.17      127.65      2.60 o 
  -3   2   7       31.10       36.17      1.31 o 
  -2   2   7      100.02       87.57      2.32 o 
  -1   2   7       96.81       82.29      2.11 o 
   0   2   7     2019.50     2163.83     28.53 o 
   1   2   7     2007.52     2038.36     27.20 o 
   2   2   7      150.93      158.41      2.89 o 
   3   2   7        4.98       15.17      1.21 o 
   4   2   7      457.05      455.55      7.82 o 
   5   2   7       47.42       59.33      1.87 o 
   6   2   7        0.14        0.30      0.61 o 
   7   2   7      111.45      115.95      4.21 o 
   8   2   7      285.51      284.19      5.21 o 
   9   2   7      865.27      849.28     12.12 o 
  10   2   7      231.11      223.96      4.75 o 
  11   2   7        4.34        3.34      1.50 o 
  12   2   7        4.93        3.79      2.01 o 
  13   2   7        1.25        3.94      1.81 o 
  14   2   7        8.93        6.01      2.01 o 
  15   2   7        2.87        1.33      2.49 o 
  16   2   7        2.62       -2.17      4.09 o 
 -17   3   7        6.08        6.68      2.71 o 
 -16   3   7        0.53       -0.02      2.11 o 
 -15   3   7       16.97       15.42      2.26 o 
 -14   3   7       14.07       14.48      1.96 o 
 -13   3   7        0.58        0.56      1.28 o 
 -12   3   7        4.43        4.08      1.34 o 
 -11   3   7        5.17        6.00      1.19 o 
 -10   3   7      411.59      352.12      5.72 o 
  -9   3   7      327.60      294.88      4.95 o 
  -8   3   7      383.97      359.78      5.48 o 
  -7   3   7      251.23      257.53      4.42 o 
  -6   3   7       15.94       21.13      1.38 o 
  -5   3   7        9.95       11.97      1.27 o 
  -4   3   7        0.66        0.57      1.26 o 
  -3   3   7     1082.39     1007.14     15.06 o 
  -2   3   7      477.89      470.02      7.01 o 
  -1   3   7       13.51       13.52      1.25 o 
   0   3   7      123.65      136.94      3.41 o 
   1   3   7       42.33       28.52      3.29 o 
   2   3   7      284.74      325.25      7.41 o 
   3   3   7       35.67       30.06      3.62 o 
   4   3   7        3.19        1.79      0.99 o 
   5   3   7       30.17       40.71      3.32 o 
   6   3   7       30.67       26.34      2.11 o 
   7   3   7       20.20       20.42      2.05 o 
   8   3   7      291.90      279.43      6.55 o 
   9   3   7        0.02        1.19      1.62 o 
  10   3   7       22.33       18.00      2.30 o 
  11   3   7        2.06        0.61      1.56 o 
  12   3   7        0.74       -0.63      1.62 o 
  13   3   7        0.87        1.91      1.90 o 
  14   3   7        0.00       -1.16      1.81 o 
  15   3   7       11.83       13.84      2.65 o 
 -16   4   7        2.51        6.10      2.30 o 
 -15   4   7        0.27        4.07      1.96 o 
 -14   4   7       24.72       23.25      3.11 o 
 -13   4   7      196.63      207.13     10.79 o 
 -12   4   7      231.51      200.44      9.13 o 
 -11   4   7       35.57       39.26      4.81 o 
 -10   4   7        0.03       -1.09      5.95 o 
  -9   4   7        7.61        8.84      1.83 o 
  -8   4   7       91.95       89.10      3.52 o 
  -7   4   7      346.31      362.71      6.82 o 
  -6   4   7      598.08      595.20      9.54 o 
  -5   4   7        1.29        2.04      0.92 o 
  -4   4   7        0.19       -0.19      0.76 o 
  -3   4   7      479.22      527.80     13.36 o 
  -2   4   7     1084.02     1047.63     23.68 o 
  -1   4   7      488.73      449.69      9.23 o 
   0   4   7      306.02      320.05      6.10 o 
   1   4   7      227.86      228.01      6.98 o 
   2   4   7      326.08      295.36     11.43 o 
   3   4   7      202.01      222.53      6.44 o 
   4   4   7       43.23       42.49      3.79 o 
   5   4   7      149.15      143.36      6.84 o 
   6   4   7      303.35      300.52      8.48 o 
   7   4   7        4.44        0.03      2.14 o 
   8   4   7       48.91       45.96      3.07 o 
   9   4   7       29.23       34.85      3.68 o 
  10   4   7       11.06        8.46      1.99 o 
  11   4   7        1.99        3.62      2.05 o 
  12   4   7        0.00        0.21      2.02 o 
  13   4   7       16.46       16.22      2.76 o 
  14   4   7       26.94       30.80      3.41 o 
 -15   5   7       28.21       24.74      5.32 o 
 -14   5   7       12.94       13.95      4.34 o 
 -13   5   7       16.93       14.74      4.08 o 
 -12   5   7        0.86        2.94      2.97 o 
 -11   5   7        0.06        2.26      3.24 o 
 -10   5   7        6.78        3.97      3.75 o 
  -9   5   7        4.66        2.88      3.45 o 
  -8   5   7        6.90        9.30      2.56 o 
  -7   5   7        6.55        3.97      1.73 o 
  -6   5   7        3.32        1.18      1.66 o 
  -5   5   7      117.72      111.12      4.37 o 
  -4   5   7      122.96      133.05      5.60 o 
  -3   5   7       18.02       12.49      2.07 o 
  -2   5   7        0.75        0.35      1.15 o 
  -1   5   7       35.31       37.31      2.34 o 
   0   5   7      231.14      236.88      5.79 o 
   1   5   7      165.30      194.80      6.33 o 
   2   5   7       27.21       40.72      3.51 o 
   3   5   7       85.26       76.56      4.53 o 
   4   5   7      270.13      261.49      7.89 o 
   5   5   7      128.99      120.82      4.83 o 
   6   5   7       11.11        9.20      2.24 o 
   7   5   7       23.79       20.51      3.15 o 
   8   5   7       26.92       30.42      4.82 o 
   9   5   7       40.66       47.57      5.61 o 
  10   5   7        0.00       -1.90      2.29 o 
  11   5   7       25.63       20.70      3.73 o 
  12   5   7        9.74       10.33      3.48 o 
  13   5   7        0.42        0.48      2.12 o 
 -13   6   7        0.90        5.18      3.78 o 
 -12   6   7        5.61        4.14      4.53 o 
 -11   6   7        1.67        0.32      3.33 o 
 -10   6   7       50.57       52.12      6.22 o 
  -9   6   7        4.24        5.32      3.40 o 
  -8   6   7        6.15       10.23      2.94 o 
  -7   6   7       29.06       26.85      3.81 o 
  -6   6   7       24.42       20.25      3.30 o 
  -5   6   7        6.53        7.13      2.05 o 
  -4   6   7        7.42        8.98      2.29 o 
  -3   6   7        1.92       -2.11      2.54 o 
  -2   6   7        2.62        1.93      3.09 o 
  -1   6   7       50.48       49.17      5.21 o 
   0   6   7       64.87       65.60      6.28 o 
   1   6   7      100.07       98.28      7.64 o 
   2   6   7        0.70        0.52      2.69 o 
   3   6   7        9.65       15.54      3.92 o 
   4   6   7       35.29       35.64      3.83 o 
   5   6   7       20.80       12.84      3.12 o 
   6   6   7        2.95        5.11      2.30 o 
   7   6   7        6.09        5.34      2.37 o 
   8   6   7       55.22       63.01      4.75 o 
   9   6   7       17.59       19.53      3.17 o 
  10   6   7        2.44        3.59      2.65 o 
  11   6   7        5.33        8.58      3.81 o 
 -11   7   7       11.06        9.89      4.24 o 
 -10   7   7       60.78       52.22      8.44 o 
  -9   7   7       78.19       95.48      9.67 o 
  -8   7   7        6.50       18.71      3.87 o 
  -7   7   7       25.12       19.15      3.92 o 
  -6   7   7       88.12      103.08      6.76 o 
  -5   7   7       31.86       27.94      5.53 o 
  -4   7   7       11.43       15.16      4.32 o 
  -3   7   7        6.89       11.23      4.08 o 
  -2   7   7       23.35       24.01      3.54 o 
  -1   7   7       64.26       76.14      6.96 o 
   0   7   7       59.24       71.02      6.78 o 
   1   7   7      142.78      142.99      8.46 o 
   2   7   7      155.53      173.38      9.44 o 
   3   7   7       28.88       40.00      5.84 o 
   4   7   7        5.46       10.83      4.22 o 
   5   7   7       27.94       22.77      9.54 o 
   6   7   7       27.47       32.81      5.99 o 
   7   7   7       28.07       22.77      5.31 o 
   8   7   7       35.75       31.76      6.36 o 
   9   7   7        5.39        3.25      4.40 o 
  -7   8   7       12.51        8.09      4.37 o 
  -6   8   7       12.93       13.78      4.82 o 
  -5   8   7        0.33        0.38      4.39 o 
  -4   8   7       12.07       15.88      4.97 o 
  -3   8   7       33.15       47.02      6.69 o 
  -2   8   7       42.43       40.23      6.47 o 
  -1   8   7       29.96       31.10      6.47 o 
   0   8   7       29.12       25.62      5.77 o 
   1   8   7        0.01       -2.95      3.51 o 
   2   8   7       40.90       48.25      9.34 o 
   3   8   7       49.28       64.89      7.66 o 
   4   8   7       12.28       14.73      5.10 o 
   5   8   7        0.99        3.08      4.35 o 
 -18   0   8       37.39       42.29      4.06 o 
 -17   0   8       48.99       58.67      5.96 o 
 -16   0   8       79.04       83.15      4.54 o 
 -15   0   8       43.09       46.44      4.14 o 
 -14   0   8       26.10       25.96      2.66 o 
 -13   0   8       84.63       83.72      4.02 o 
 -12   0   8      556.78      574.32     11.68 o 
 -11   0   8        0.10        1.69      1.57 o 
 -10   0   8     1038.69     1032.11     22.49 o 
  -8   0   8      151.60      161.26      4.44 o 
  -7   0   8       89.02      108.29      3.72 o 
  -6   0   8      992.79      963.23     26.69 o 
  -5   0   8     2078.12     2103.29     50.61 o 
  -4   0   8     1171.88     1244.54     23.83 o 
  -3   0   8      383.71      367.00      6.52 o 
  -2   0   8     6381.69     6510.37    118.31 o 
  -1   0   8     7452.51     7708.16    139.81 o 
   0   0   8     6669.87     6820.71    101.31 o 
   1   0   8        8.85       14.53      1.20 o 
   2   0   8       88.73       84.51      3.89 o 
   3   0   8       61.70       80.86      3.02 o 
   4   0   8      192.87      238.44      6.16 o 
   5   0   8       79.50       56.61      2.39 o 
   6   0   8      658.89      701.47     13.73 o 
   7   0   8       96.03       95.89      3.00 o 
   8   0   8       27.47       24.44      2.86 o 
   9   0   8        0.06       -1.20      1.20 o 
  10   0   8      116.85      128.95      4.43 o 
  11   0   8      159.18      153.29      6.46 o 
  12   0   8       89.33       95.83      6.33 o 
  13   0   8       15.58       13.85      2.52 o 
  14   0   8        0.07       -1.22      3.33 o 
  15   0   8        5.53        6.34      4.72 o 
  16   0   8       15.12       13.41      5.37 o 
 -18   1   8        6.09        6.85      2.53 o 
 -17   1   8        4.87        0.90      3.41 o 
 -16   1   8       18.81       24.36      2.40 o 
 -15   1   8      134.39      146.03      4.01 o 
 -14   1   8      158.52      176.35      4.69 o 
 -13   1   8        1.68        4.01      1.18 o 
 -12   1   8      167.67      176.82      3.78 o 
 -11   1   8      216.33      218.74      3.77 o 
 -10   1   8       48.00       33.69      1.50 o 
  -9   1   8        0.11        1.00      0.78 o 
  -8   1   8       30.96       24.46      1.16 o 
  -7   1   8     1020.22     1007.40     11.83 o 
  -6   1   8      656.95      711.65      8.46 o 
  -5   1   8       30.14       42.50      1.15 o 
  -4   1   8      538.60      553.11      6.16 o 
  -3   1   8     1023.80     1135.86     12.73 o 
  -2   1   8      654.01      483.63     13.68 o 
  -1   1   8        3.76        2.45      0.42 o 
   0   1   8       21.71       14.07      0.73 o 
   1   1   8       72.38       89.65      1.80 o 
   2   1   8      100.09       74.90      2.95 o 
   3   1   8     1441.05     1377.14     15.50 o 
   4   1   8        1.01       -0.29      0.48 o 
   5   1   8       71.64       92.19      1.79 o 
   6   1   8      214.79      216.60      3.25 o 
   7   1   8      163.77      174.04      3.54 o 
   8   1   8      443.09      435.79      6.88 o 
   9   1   8      291.93      282.09      5.16 o 
  10   1   8        0.07       -1.21      1.21 o 
  11   1   8      101.38      107.23      5.24 o 
  12   1   8       56.24       57.86      3.62 o 
  13   1   8       58.87       68.03      5.57 o 
  14   1   8       34.89       29.48      3.11 o 
  15   1   8       18.46       14.53      2.13 o 
  16   1   8        8.17        5.81      1.92 o 
 -18   2   8       31.19       20.86      3.63 o 
 -17   2   8       18.00       18.97      3.17 o 
 -16   2   8        3.59        2.85      2.22 o 
 -15   2   8       31.80       31.28      2.87 o 
 -14   2   8       34.63       31.42      2.67 o 
 -13   2   8       22.60       17.26      1.84 o 
 -12   2   8       53.13       47.70      2.68 o 
 -11   2   8      103.22       94.43      2.81 o 
 -10   2   8        5.18        4.58      1.03 o 
  -9   2   8      273.89      305.35      5.26 o 
  -8   2   8      361.79      395.55      7.29 o 
  -7   2   8      868.97      920.76     12.26 o 
  -6   2   8      834.45      851.47      9.58 o 
  -5   2   8        0.22        0.78      0.51 o 
  -4   2   8       31.94       42.72      1.42 o 
  -3   2   8       99.40       81.15      2.35 o 
  -2   2   8      243.67      239.98      5.22 o 
  -1   2   8      821.54      695.20      9.10 o 
   0   2   8        9.62       28.91      1.28 o 
   1   2   8        9.82        8.30      0.89 o 
   2   2   8      421.27      450.53      6.45 o 
   3   2   8        0.13       -0.01      0.51 o 
   4   2   8       22.40       24.26      1.18 o 
   5   2   8     1188.40     1134.77     13.61 o 
   6   2   8      192.53      182.03      3.68 o 
   7   2   8       75.72       68.30      2.47 o 
   8   2   8       18.38       17.58      1.49 o 
   9   2   8       38.08       48.93      2.41 o 
  10   2   8       65.97       59.98      2.67 o 
  11   2   8        0.07        0.33      1.52 o 
  12   2   8       51.40       47.26      3.26 o 
  13   2   8        6.73        3.56      1.81 o 
  14   2   8        7.41        7.34      2.26 o 
  15   2   8        8.48        8.21      2.48 o 
 -17   3   8        3.85        2.16      2.43 o 
 -16   3   8        8.68        8.81      2.50 o 
 -15   3   8       66.36       63.62      5.63 o 
 -14   3   8       66.13       77.58      4.21 o 
 -13   3   8       61.33       63.24      3.74 o 
 -12   3   8        4.02        1.42      1.11 o 
 -11   3   8        9.04        6.57      1.27 o 
 -10   3   8      243.02      247.23      4.58 o 
  -9   3   8      573.63      607.40      8.35 o 
  -8   3   8      926.37      895.68     11.18 o 
  -7   3   8      275.11      264.47      4.53 o 
  -6   3   8        0.19        0.45      0.68 o 
  -5   3   8       77.06       78.31      2.12 o 
  -4   3   8      273.63      277.52      5.09 o 
  -3   3   8     2997.24     2981.61     40.35 o 
  -2   3   8     2408.10     2596.15     31.43 o 
  -1   3   8     2420.16     2473.63     39.22 o 
   0   3   8       11.26       12.58      1.30 o 
   1   3   8      904.49      885.60     11.73 o 
   2   3   8     2321.31     2328.33     33.02 o 
   4   3   8       82.97       96.41      3.17 o 
   5   3   8       46.19       51.48      2.69 o 
   6   3   8        1.86        1.30      1.26 o 
   7   3   8        2.95        2.70      1.85 o 
   8   3   8      139.59      153.94      5.22 o 
   9   3   8      854.14      850.43     14.59 o 
  10   3   8      141.07      144.55      4.94 o 
  11   3   8        0.20       -1.76      1.76 o 
  12   3   8        1.34        3.94      2.31 o 
  13   3   8       23.84       22.08      2.71 o 
  14   3   8       36.16       31.24      3.14 o 
  15   3   8       35.42       36.94      3.55 o 
 -16   4   8       36.17       40.21      3.41 o 
 -15   4   8        2.46        3.46      1.97 o 
 -14   4   8        1.81        0.26      2.34 o 
 -13   4   8        7.02        7.10      2.31 o 
 -12   4   8       76.98       61.98      6.04 o 
 -11   4   8      158.11      146.55      7.73 o 
 -10   4   8      204.16      210.43      9.19 o 
  -9   4   8        7.19        9.14      2.25 o 
  -8   4   8       25.52       29.79      2.57 o 
  -7   4   8       97.87      102.47      3.93 o 
  -6   4   8      159.16      166.78      4.92 o 
  -5   4   8      174.41      171.43      6.25 o 
  -3   4   8       73.18       76.67      5.88 o 
  -2   4   8       53.28       43.94      5.64 o 
   0   4   8      714.46      677.52     12.59 o 
   1   4   8      584.34      565.80     13.87 o 
   2   4   8      389.42      423.06     11.29 o 
   3   4   8      141.98      152.76      5.28 o 
   4   4   8       90.32       80.87      4.31 o 
   5   4   8      627.10      580.46     11.24 o 
   6   4   8      508.68      504.39     10.43 o 
   7   4   8       49.53       52.75      4.23 o 
   8   4   8       39.38       35.46      2.83 o 
   9   4   8        0.85       -1.16      1.49 o 
  10   4   8        0.17       -1.62      1.62 o 
  11   4   8       42.48       49.52      3.57 o 
  12   4   8       89.48       95.18      4.84 o 
  13   4   8       33.71       38.53      3.48 o 
  14   4   8        0.02        0.98      3.67 o 
 -15   5   8        4.46        0.38      3.56 o 
 -14   5   8        7.78       -2.89      5.60 o 
 -13   5   8       21.88       17.99      4.33 o 
 -12   5   8       46.66       39.75      5.56 o 
 -11   5   8      133.04      119.43      7.46 o 
 -10   5   8      225.06      228.96     10.11 o 
  -9   5   8      336.66      347.12     12.53 o 
  -8   5   8      207.59      213.64      8.40 o 
  -7   5   8        1.27       -0.66      1.46 o 
  -6   5   8       34.01       36.52      4.71 o 
  -5   5   8      156.41      145.25      4.96 o 
  -4   5   8      659.55      614.45     11.71 o 
  -3   5   8      122.72      113.00      5.77 o 
  -2   5   8       74.77       81.99      4.32 o 
  -1   5   8       39.66       42.14      3.43 o 
   0   5   8        0.00        2.12      2.33 o 
   1   5   8        4.71        7.27      2.08 o 
   2   5   8      111.19      109.98      4.79 o 
   3   5   8       33.61       36.90      3.46 o 
   4   5   8        6.31       12.82      2.52 o 
   5   5   8       28.38       25.56      3.22 o 
   6   5   8        6.48        4.71      1.97 o 
   7   5   8        0.82       -1.28      1.88 o 
   8   5   8       17.61       20.23      2.91 o 
   9   5   8       23.53       25.16      4.18 o 
  10   5   8       15.19       12.44      3.41 o 
  11   5   8        0.04       -2.59      2.59 o 
  12   5   8        0.81       -0.21      2.02 o 
 -13   6   8        5.99        6.16      4.00 o 
 -12   6   8       37.86       39.57      5.63 o 
 -11   6   8       22.84       13.81      6.16 o 
 -10   6   8       23.55       33.70      5.26 o 
  -9   6   8       62.13       63.10      6.64 o 
  -8   6   8       59.30       59.98      5.07 o 
  -7   6   8        2.72        1.34      2.23 o 
  -6   6   8       99.71       91.37      6.02 o 
  -5   6   8      116.24      111.83      4.97 o 
  -4   6   8      188.15      170.09      5.74 o 
  -3   6   8      120.96      127.92      5.23 o 
  -2   6   8       85.10       97.23      8.38 o 
  -1   6   8      306.12      309.87     11.60 o 
   0   6   8      240.51      225.45      9.91 o 
   1   6   8       63.28       72.31      8.52 o 
   2   6   8       28.32       36.98     10.83 o 
   3   6   8       23.49       17.12      4.14 o 
   4   6   8       38.40       37.76      5.43 o 
   5   6   8      157.05      164.91      9.33 o 
   6   6   8       52.99       51.92      6.48 o 
   7   6   8       83.01       82.90     27.14 o 
   8   6   8       41.08       37.71      4.83 o 
   9   6   8        4.77        3.00      3.07 o 
  10   6   8       23.50       26.36      5.12 o 
  11   6   8       13.26       17.01      5.37 o 
 -11   7   8        0.71        1.05      3.71 o 
 -10   7   8        7.56       15.34      4.68 o 
  -9   7   8       13.85        7.45      5.29 o 
  -8   7   8       24.34       15.58      5.97 o 
  -7   7   8       53.11       52.58      5.24 o 
  -6   7   8        4.33        1.57      2.86 o 
  -5   7   8       14.83       11.85      4.13 o 
  -4   7   8       43.37       37.92      5.83 o 
  -3   7   8       45.47       37.06      4.28 o 
  -2   7   8        1.48       -1.12      2.36 o 
  -1   7   8        4.04        0.86      2.98 o 
   0   7   8       35.73       23.08      4.71 o 
   1   7   8        7.34        8.45      3.93 o 
   2   7   8        2.66       -0.82      3.16 o 
   3   7   8        0.29        6.25      3.73 o 
   4   7   8        3.90        6.87      3.97 o 
   5   7   8        4.76        8.94      4.37 o 
   6   7   8        0.47       -2.52      3.81 o 
   7   7   8       11.39       19.47      6.08 o 
   8   7   8       11.46        7.68      4.70 o 
  -7   8   8        3.30        2.74      3.95 o 
  -6   8   8        0.01       -3.58      3.58 o 
  -5   8   8        2.90        7.69      4.36 o 
  -4   8   8        1.98       -3.65      3.65 o 
  -3   8   8        1.02       -5.36      6.40 o 
  -2   8   8        0.85        3.19      6.96 o 
  -1   8   8        0.12       -0.59      3.78 o 
   0   8   8        1.15       -0.48      3.53 o 
   1   8   8        2.35        5.73      4.01 o 
   2   8   8        0.06       -0.72      3.79 o 
   3   8   8        0.00       -0.78      3.91 o 
   4   8   8        2.95        0.95      3.88 o 
 -18   1   9        4.17        5.29      2.22 o 
 -17   1   9        0.09        1.15      1.89 o 
 -16   1   9        7.69        7.48      1.86 o 
 -15   1   9       23.87       22.92      1.83 o 
 -14   1   9        6.38        7.56      1.36 o 
 -13   1   9        2.05        0.37      1.03 o 
 -12   1   9        4.83        3.16      1.20 o 
 -11   1   9       48.42       49.35      2.58 o 
 -10   1   9      128.83      113.91      2.57 o 
  -9   1   9      276.94      262.99      3.98 o 
  -8   1   9       20.39       24.08      1.16 o 
  -7   1   9       79.16       87.62      2.29 o 
  -6   1   9      359.15      352.59      4.48 o 
  -5   1   9      148.09      185.77      2.57 o 
  -4   1   9       40.90       45.87      1.61 o 
  -3   1   9     1252.47     1219.23     15.75 o 
  -2   1   9      124.57      150.06      2.31 o 
  -1   1   9      245.50      227.63      3.10 o 
   0   1   9      129.85      139.96      2.57 o 
   1   1   9      343.71      309.88      4.26 o 
   2   1   9      132.02      150.45      2.64 o 
   3   1   9     1150.68     1218.75     12.76 o 
   4   1   9        0.08        0.21      0.65 o 
   5   1   9      117.09      114.40      2.16 o 
   6   1   9        0.42        0.36      0.60 o 
   7   1   9        0.51        1.06      0.98 o 
   8   1   9        0.03       -0.47      1.25 o 
   9   1   9       25.42       23.78      1.54 o 
  10   1   9       65.05       63.86      3.30 o 
  11   1   9        3.11        2.03      1.48 o 
  12   1   9       18.68       15.81      2.41 o 
  13   1   9        2.35        2.00      1.52 o 
  14   1   9        1.53        3.06      1.65 o 
  15   1   9        0.15        1.14      1.64 o 
 -18   2   9        3.36        3.92      2.44 o 
 -17   2   9        4.12        2.61      2.42 o 
 -16   2   9        0.12       -2.08      2.08 o 
 -15   2   9       27.52       20.87      3.87 o 
 -14   2   9       62.08       70.15      2.95 o 
 -13   2   9       33.09       35.84      2.16 o 
 -12   2   9        0.23        0.28      1.07 o 
 -11   2   9       24.07       22.61      1.66 o 
 -10   2   9       20.57       21.53      1.50 o 
  -9   2   9       14.27       12.65      1.37 o 
  -8   2   9        7.97        8.88      1.92 o 
  -7   2   9       15.56       18.10      1.07 o 
  -6   2   9      267.21      288.21      4.06 o 
  -5   2   9      317.18      363.26      4.69 o 
  -4   2   9     1185.05     1248.43     14.47 o 
  -3   2   9      461.63      485.67      7.94 o 
  -2   2   9      179.97      165.82      4.65 o 
  -1   2   9      787.29      776.05     13.56 o 
   0   2   9     2319.93     2532.32     33.59 o 
   1   2   9     1465.15     1527.28     18.88 o 
   2   2   9       17.79       13.69      1.00 o 
   3   2   9      129.61      123.23      2.66 o 
   4   2   9      124.66      123.25      3.63 o 
   5   2   9       30.31       23.60      1.36 o 
   6   2   9      144.53      138.83      3.04 o 
   7   2   9       85.17       86.84      2.62 o 
   8   2   9        3.54       -0.34      2.44 o 
   9   2   9       27.60       24.15      1.76 o 
  10   2   9      101.46      105.22      3.30 o 
  11   2   9        1.49       -0.12      1.59 o 
  12   2   9        0.26       -1.56      1.56 o 
  13   2   9        1.25       -1.58      1.58 o 
  14   2   9        0.91       -0.34      2.81 o 
  15   2   9        1.11       -0.07      2.12 o 
 -17   3   9       18.80       20.64      3.41 o 
 -16   3   9       10.83       10.67      2.26 o 
 -15   3   9        0.40        0.34      1.75 o 
 -14   3   9        0.25        0.70      1.60 o 
 -13   3   9       31.00       34.40      2.67 o 
 -12   3   9        4.94        4.54      1.40 o 
 -11   3   9       18.19       17.73      2.66 o 
 -10   3   9      102.06       87.19      3.03 o 
  -9   3   9        2.75        3.18      0.98 o 
  -8   3   9       10.89       11.34      1.14 o 
  -7   3   9      143.94      149.71      3.67 o 
  -6   3   9      223.10      206.99      3.78 o 
  -5   3   9       64.99       53.46      2.30 o 
  -4   3   9        6.25        7.10      0.86 o 
  -3   3   9       86.40       91.94      1.95 o 
  -2   3   9        1.42        2.41      0.70 o 
  -1   3   9      162.70      145.59      3.06 o 
   0   3   9      340.72      293.44      4.82 o 
   1   3   9      550.52      574.92      9.94 o 
   2   3   9       91.53       77.97      2.36 o 
   3   3   9       26.85       26.70      3.79 o 
   4   3   9      339.22      328.65      7.27 o 
   5   3   9       13.88       13.42      1.64 o 
   6   3   9      139.52      141.48      3.93 o 
   7   3   9       35.90       29.05      2.24 o 
   8   3   9        4.35        7.06      1.76 o 
   9   3   9      211.44      232.61      7.05 o 
  10   3   9       87.09       88.42      4.18 o 
  11   3   9       51.15       44.84      3.34 o 
  12   3   9        8.90        5.86      2.03 o 
  13   3   9        0.01        1.45      1.85 o 
  14   3   9        6.77        6.26      2.49 o 
 -16   4   9        0.46        3.12      2.48 o 
 -15   4   9       22.95       26.51      2.70 o 
 -14   4   9       19.71       16.40      2.91 o 
 -13   4   9        3.53        3.34      3.62 o 
 -12   4   9        5.09        9.20      3.27 o 
 -11   4   9       20.39       25.44      4.31 o 
 -10   4   9      150.91      180.09     11.90 o 
  -9   4   9      509.94      512.17     11.75 o 
  -8   4   9      325.32      312.22      7.31 o 
  -7   4   9        1.18       -0.11      1.42 o 
  -6   4   9       64.86       62.29      3.41 o 
  -5   4   9       10.06       12.83      1.98 o 
  -4   4   9        0.07       -0.57      1.19 o 
  -3   4   9       12.99       13.20      4.78 o 
  -2   4   9       12.56        7.24      1.91 o 
  -1   4   9       28.66       36.42      3.56 o 
   0   4   9      219.02      218.08      5.51 o 
   1   4   9      222.97      221.01      8.35 o 
   2   4   9      169.40      174.72      5.53 o 
   3   4   9      473.19      460.05     10.46 o 
   4   4   9      194.66      201.47      6.47 o 
   5   4   9       29.48       35.14      3.38 o 
   6   4   9       30.19       26.34      2.72 o 
   7   4   9       45.07       44.40      2.73 o 
   8   4   9       12.13       17.11      2.29 o 
   9   4   9        1.72        0.49      1.52 o 
  10   4   9        0.37        0.65      1.67 o 
  11   4   9       17.65       17.21      2.53 o 
  12   4   9        7.99        9.21      2.42 o 
  13   4   9        0.17       -1.92      1.92 o 
 -15   5   9        0.19       -0.02      3.72 o 
 -14   5   9        1.01        0.47      6.88 o 
 -13   5   9       12.25       22.40      4.59 o 
 -12   5   9        0.37        0.49      2.91 o 
 -11   5   9        5.27        8.05      6.11 o 
 -10   5   9        3.53        2.59      2.86 o 
  -9   5   9        2.64        2.56      2.90 o 
  -8   5   9        4.60        4.49      1.78 o 
  -7   5   9       55.32       59.47      3.74 o 
  -6   5   9      975.19      933.96     16.17 o 
  -5   5   9      740.44      732.14     13.48 o 
  -4   5   9        2.01        3.88      2.43 o 
  -3   5   9      190.14      188.18      6.41 o 
  -2   5   9      163.53      169.63      9.39 o 
  -1   5   9      200.62      201.80      8.64 o 
   0   5   9      365.12      340.69     11.85 o 
   1   5   9      596.90      589.41     17.05 o 
   2   5   9      161.60      163.43      8.37 o 
   3   5   9       45.01       46.82      5.45 o 
   4   5   9        4.49        2.43      2.06 o 
   5   5   9      140.68      155.87      6.22 o 
   6   5   9      195.33      201.10      7.32 o 
   7   5   9       54.78       53.88      4.66 o 
   8   5   9       25.93       27.89      3.30 o 
   9   5   9        0.47        0.72      2.32 o 
  10   5   9       12.86        6.44      2.68 o 
  11   5   9        8.56        9.23      3.93 o 
  12   5   9        2.98        1.65      2.08 o 
 -13   6   9        2.77       -3.21      3.21 o 
 -12   6   9        3.50        0.30      4.54 o 
 -11   6   9        1.39        0.28      3.28 o 
 -10   6   9       65.56       76.40      7.29 o 
  -9   6   9      231.11      239.17     10.71 o 
  -8   6   9       88.46       95.62      6.25 o 
  -7   6   9        0.23        0.22      2.29 o 
  -6   6   9        7.50        9.22      2.24 o 
  -5   6   9       32.08       32.28      3.19 o 
  -4   6   9       38.00       35.80      3.23 o 
  -3   6   9      133.53      148.11      6.55 o 
  -2   6   9      293.34      297.41     17.87 o 
  -1   6   9       21.37       30.43      4.60 o 
   0   6   9        4.26        0.29      2.52 o 
   1   6   9        1.10       -0.36      2.72 o 
   2   6   9        7.31        6.74      4.16 o 
   3   6   9        1.70        3.01      3.11 o 
   4   6   9        0.63       -2.42      2.42 o 
   5   6   9        8.91        9.68      3.92 o 
   6   6   9       42.94       38.96      5.75 o 
   7   6   9       91.73       96.04     14.49 o 
   8   6   9       37.76       47.89      7.78 o 
   9   6   9       17.89       19.81      5.18 o 
  10   6   9        9.29       10.18      4.98 o 
 -11   7   9        4.24        3.22      3.89 o 
 -10   7   9        0.66        1.35      3.60 o 
  -9   7   9       12.73       14.52      4.28 o 
  -8   7   9       14.53       19.08      3.84 o 
  -7   7   9       30.59       31.82      4.49 o 
  -6   7   9       35.08       37.03      7.33 o 
  -5   7   9       22.59       36.08      7.91 o 
  -4   7   9        0.07        3.68      3.87 o 
  -3   7   9       47.61       46.03      4.70 o 
  -2   7   9       55.34       55.21      5.23 o 
  -1   7   9       83.14       91.57      9.34 o 
   0   7   9      203.88      189.24      9.81 o 
   1   7   9      116.74      118.12      9.24 o 
   2   7   9       22.39       23.66      5.01 o 
   3   7   9        3.61        1.61      3.40 o 
   4   7   9       27.79       29.38      8.12 o 
   5   7   9       17.26       24.48      5.51 o 
   6   7   9       14.96       15.42      6.40 o 
   7   7   9       44.45       38.09      6.42 o 
   8   7   9       23.58       35.45      6.63 o 
  -6   8   9       44.27       48.04      6.89 o 
  -5   8   9       23.01       30.86      5.98 o 
  -4   8   9        0.56        0.18      3.96 o 
  -3   8   9       36.00       40.19      6.48 o 
  -2   8   9       44.93       53.85      7.30 o 
  -1   8   9       12.70        6.17      4.30 o 
   0   8   9       10.05        4.42      4.20 o 
   1   8   9        3.66        3.39      5.13 o 
   2   8   9        4.92        0.15      6.69 o 
   3   8   9        4.68        5.87      4.54 o 
 -18   0  10       17.21       19.68      2.82 o 
 -17   0  10       48.89       48.65      3.75 o 
 -16   0  10       37.06       29.99      3.05 o 
 -15   0  10       99.40       92.97      6.96 o 
 -14   0  10       70.80       65.30      3.94 o 
 -13   0  10       33.76       28.80      2.71 o 
 -12   0  10      885.16      900.55     16.61 o 
 -11   0  10      118.55      143.01      6.74 o 
 -10   0  10      999.90      970.59     14.54 o 
  -8   0  10      974.55     1097.17     23.01 o 
  -7   0  10      744.61      773.92     13.44 o 
  -6   0  10        3.44       -0.27      0.48 o 
  -5   0  10       35.39       36.15      3.20 o 
  -4   0  10      132.15      146.60      3.08 o 
  -3   0  10      832.46      930.46     13.16 o 
  -2   0  10       75.85       81.10      2.82 o 
  -1   0  10      173.24      204.31      3.75 o 
   0   0  10      754.74      772.70     11.05 o 
   1   0  10      272.52      252.30      4.48 o 
   2   0  10        0.86        0.40      0.60 o 
   3   0  10        4.57        3.07      0.93 o 
   4   0  10        8.62        9.99      1.27 o 
   5   0  10      363.41      380.50      7.72 o 
   6   0  10       55.65       47.23      4.90 o 
   7   0  10        2.14        1.52      1.12 o 
   8   0  10       12.56       12.73      2.91 o 
   9   0  10       21.44       19.32      2.85 o 
  10   0  10       35.66       28.65      2.91 o 
  11   0  10       21.69       22.96      2.76 o 
  12   0  10       19.12       15.32      2.49 o 
  13   0  10        1.14        4.10      2.12 o 
  14   0  10        0.48        1.37      4.28 o 
  15   0  10        1.44        3.14      4.79 o 
 -18   1  10       21.88       22.25      3.19 o 
 -17   1  10       70.35       77.08      6.41 o 
 -16   1  10       36.36       38.83      2.81 o 
 -15   1  10      124.40      134.13      4.10 o 
 -14   1  10      117.72      136.81      4.15 o 
 -13   1  10       81.42       79.06      2.51 o 
 -12   1  10      236.67      237.18      4.13 o 
 -11   1  10      944.61      935.76     10.92 o 
 -10   1  10      436.13      436.92      5.87 o 
  -9   1  10      313.03      321.16      4.59 o 
  -8   1  10      903.05      942.93     12.14 o 
  -7   1  10      592.80      633.78      8.69 o 
  -6   1  10      122.69      152.36      2.39 o 
  -5   1  10      609.76      616.58      6.58 o 
  -4   1  10        0.98       -0.02      0.33 o 
  -3   1  10       27.26       18.27      1.00 o 
  -2   1  10      264.06      247.67      3.63 o 
  -1   1  10       64.55       58.54      1.20 o 
   0   1  10      149.53      122.24      2.11 o 
   1   1  10      773.70      760.06     19.16 o 
   2   1  10     2416.25     2384.44     23.97 o 
   3   1  10      347.73      361.60      4.54 o 
   4   1  10        1.59        3.80      0.59 o 
   5   1  10      258.12      256.82      3.99 o 
   6   1  10      562.07      577.08      8.18 o 
   7   1  10      449.84      465.17      6.48 o 
   8   1  10      243.26      249.62      4.24 o 
   9   1  10       81.74       89.14      3.22 o 
  10   1  10        0.00        0.45      1.08 o 
  11   1  10        1.81        2.98      1.34 o 
  12   1  10       30.73       30.64      2.42 o 
  13   1  10       73.82       86.09      4.08 o 
  14   1  10       19.93       21.73      2.33 o 
  15   1  10        0.13        1.79      1.72 o 
 -18   2  10       35.56       32.24      3.73 o 
 -17   2  10       84.92      102.72      5.67 o 
 -16   2  10       45.07       51.58      4.23 o 
 -15   2  10       20.04       26.07      2.33 o 
 -14   2  10       56.17       64.64      6.52 o 
 -13   2  10      152.81      158.93      4.32 o 
 -12   2  10      316.65      316.91      5.83 o 
 -11   2  10      217.48      217.20      4.29 o 
 -10   2  10       15.79       15.64      1.39 o 
  -9   2  10      292.29      300.19      6.35 o 
  -8   2  10      915.77      891.40     20.11 o 
  -7   2  10      307.66      305.95      4.38 o 
  -6   2  10      573.79      497.37      6.18 o 
  -5   2  10      105.08      102.83      2.03 o 
  -4   2  10       12.64       16.30      1.06 o 
  -3   2  10     1039.45     1080.46     13.83 o 
  -2   2  10     4310.15     4410.78     58.04 o 
  -1   2  10     4508.35     4339.52     65.74 o 
   0   2  10     1586.12     1432.25     30.26 o 
   1   2  10       82.98       87.83      2.22 o 
   2   2  10        0.18        0.16      0.44 o 
   3   2  10       63.10       80.88      1.86 o 
   4   2  10      666.44      639.94      9.06 o 
   5   2  10      136.01      133.38      4.58 o 
   6   2  10       12.26       14.13      1.43 o 
   7   2  10       93.16       97.84      3.11 o 
   8   2  10      236.18      234.28      4.54 o 
   9   2  10       78.65       82.04      2.85 o 
  10   2  10      161.90      172.93      4.01 o 
  11   2  10       18.13       19.45      2.18 o 
  12   2  10       11.77        6.56      1.80 o 
  13   2  10        0.65       -1.77      1.77 o 
  14   2  10        4.03        5.93      4.02 o 
  15   2  10       24.38       27.91      3.43 o 
 -17   3  10        2.35        1.46      2.35 o 
 -16   3  10       26.81       23.98      2.75 o 
 -15   3  10       28.55       32.82      2.92 o 
 -14   3  10       15.80       18.94      2.29 o 
 -13   3  10        1.11       -1.33      1.41 o 
 -12   3  10        3.06        3.02      1.38 o 
 -11   3  10        0.62       -1.01      1.10 o 
 -10   3  10        3.23        1.79      1.31 o 
  -9   3  10      118.13      128.27      3.46 o 
  -8   3  10      182.33      190.74      3.84 o 
  -7   3  10      314.10      313.56      5.82 o 
  -6   3  10       56.35       65.34      2.58 o 
  -5   3  10      190.53      166.84      4.30 o 
  -4   3  10      718.45      660.96      9.75 o 
  -3   3  10      288.26      289.84      5.72 o 
  -2   3  10        3.12        4.36      0.96 o 
  -1   3  10      154.47      135.85      2.86 o 
   0   3  10       38.32       45.30      2.92 o 
   1   3  10        1.88        0.36      0.67 o 
   2   3  10       46.04       43.33      2.44 o 
   3   3  10        0.54       -0.82      0.82 o 
   4   3  10        0.85        1.60      1.11 o 
   5   3  10      149.96      148.10      4.30 o 
   6   3  10        0.52       -0.91      1.29 o 
   7   3  10       19.41       15.95      1.85 o 
   8   3  10      291.48      307.68      6.59 o 
   9   3  10      132.07      136.68      4.42 o 
  10   3  10        3.85        6.97      1.75 o 
  11   3  10        0.17        2.27      1.65 o 
  12   3  10       10.80       10.65      2.10 o 
  13   3  10        3.12        2.64      1.89 o 
  14   3  10        1.70       -0.02      1.94 o 
 -16   4  10        4.69        2.30      2.06 o 
 -15   4  10        2.16       -0.69      1.72 o 
 -14   4  10       72.36       65.62      3.81 o 
 -13   4  10      214.51      207.87      9.84 o 
 -12   4  10       74.41       82.95      7.00 o 
 -11   4  10        8.93        5.49      2.91 o 
 -10   4  10       19.57       21.96      2.96 o 
  -9   4  10      220.77      199.55     10.31 o 
  -8   4  10      181.51      187.69      5.57 o 
  -7   4  10      307.50      293.61      7.10 o 
  -6   4  10      136.40      132.65      4.54 o 
  -5   4  10      232.64      227.91      6.02 o 
  -4   4  10      825.66      800.70     13.84 o 
  -3   4  10        3.84        0.47      1.58 o 
  -2   4  10      648.24      638.19     13.19 o 
  -1   4  10      358.25      365.38      8.81 o 
   0   4  10       11.50       16.15      4.45 o 
   1   4  10        2.03        0.59      1.46 o 
   2   4  10        1.60        4.20      1.64 o 
   3   4  10        5.92       14.03      2.26 o 
   4   4  10       56.28       53.37      3.78 o 
   5   4  10      116.10      130.91      5.43 o 
   6   4  10       93.86       97.73      3.92 o 
   7   4  10        1.24        2.03      1.56 o 
   8   4  10        0.34        1.19      1.45 o 
   9   4  10        9.00       10.31      2.72 o 
  10   4  10        1.22        2.27      1.97 o 
  11   4  10        1.21        1.18      1.84 o 
  12   4  10        0.50        0.40      1.97 o 
  13   4  10        1.79        0.76      1.97 o 
 -15   5  10       54.74       64.22     10.49 o 
 -14   5  10       32.78       30.46      5.28 o 
 -13   5  10        1.00        3.81      3.66 o 
 -12   5  10        7.19        4.92      3.53 o 
 -11   5  10       72.33       76.95      7.03 o 
 -10   5  10       92.34      103.95      7.85 o 
  -9   5  10      111.71      104.14      6.05 o 
  -8   5  10        4.32        5.24      1.95 o 
  -7   5  10       60.97       64.78      3.99 o 
  -6   5  10      195.27      180.43      5.71 o 
  -5   5  10      842.35      813.78     14.73 o 
  -4   5  10      347.48      336.79      8.05 o 
  -3   5  10       34.05       33.66      3.34 o 
  -2   5  10        0.83        2.06      1.95 o 
  -1   5  10       86.32       73.52     13.88 o 
   0   5  10      311.97      327.34     11.68 o 
   1   5  10      924.23      842.65     22.10 o 
   2   5  10      490.49      431.02     14.21 o 
   3   5  10        2.15        3.69      2.95 o 
   4   5  10       18.44        8.44      5.39 o 
   5   5  10      155.24      176.79      8.95 o 
   6   5  10      159.44      171.48      9.20 o 
   7   5  10       31.71       25.00      4.93 o 
   8   5  10        1.09       -0.39      2.35 o 
   9   5  10        2.34        1.20      2.65 o 
  10   5  10        7.38        7.20      3.07 o 
  11   5  10       20.65       25.86      3.14 o 
  12   5  10       13.24       12.27      4.05 o 
 -13   6  10        0.03       -0.60      3.55 o 
 -12   6  10        0.67        0.91      3.42 o 
 -11   6  10       11.78       15.63      4.47 o 
 -10   6  10       15.09       23.11      8.46 o 
  -9   6  10        0.27       -0.69      3.44 o 
  -8   6  10       13.40        9.60      3.36 o 
  -7   6  10        5.75        4.31      2.59 o 
  -6   6  10        1.13        0.13      1.79 o 
  -5   6  10        4.45        6.09      2.06 o 
  -4   6  10       16.16       26.07      3.48 o 
  -3   6  10        3.01        2.16      2.29 o 
  -2   6  10        8.57       11.48      4.85 o 
  -1   6  10        1.58       -0.90      2.53 o 
   0   6  10        0.15       -1.81      2.52 o 
   1   6  10        0.45        1.31      2.93 o 
   2   6  10        5.52        3.63      3.25 o 
   3   6  10        6.76        5.70      5.13 o 
   4   6  10       40.68       44.51      5.90 o 
   5   6  10       31.45       34.15      7.83 o 
   6   6  10       27.92       29.54      5.43 o 
   7   6  10       14.81       15.85      6.01 o 
   8   6  10        0.00       -1.05      3.45 o 
   9   6  10        1.43       -2.46      3.33 o 
  10   6  10        8.05        9.16      4.60 o 
 -10   7  10        0.52        0.18      3.60 o 
  -9   7  10       13.22       12.76      4.36 o 
  -8   7  10       24.08       24.94      4.16 o 
  -7   7  10       93.96       99.12      8.81 o 
  -6   7  10       98.90      100.82     13.08 o 
  -5   7  10       70.36       68.02      7.44 o 
  -4   7  10       59.55       58.07      5.23 o 
  -3   7  10       18.70       16.31      3.58 o 
  -2   7  10        8.88       13.52      3.31 o 
  -1   7  10        2.71        5.54      3.52 o 
   0   7  10       53.89       54.95      6.55 o 
   1   7  10       18.43       21.83      5.03 o 
   2   7  10        8.85        8.16      4.06 o 
   3   7  10        2.12       -2.55      3.56 o 
   4   7  10        4.17       -0.03      3.53 o 
   5   7  10       25.81       30.53      5.71 o 
   6   7  10       30.53       35.05      6.26 o 
   7   7  10        5.95        3.88      4.25 o 
  -6   8  10        0.03       -3.46      3.46 o 
  -5   8  10        9.75        6.26      4.27 o 
  -4   8  10       32.65       39.90     14.11 o 
  -3   8  10       49.15       72.57      8.39 o 
  -2   8  10       28.33       27.63      5.92 o 
  -1   8  10        2.24        1.09      3.11 o 
   0   8  10        0.48        7.04      3.99 o 
   1   8  10        8.24        6.11      4.40 o 
   2   8  10       58.10       55.91      8.91 o 
 -18   1  11        2.33        4.83      2.45 o 
 -17   1  11        0.21        1.86      2.01 o 
 -16   1  11       17.21       22.05      2.66 o 
 -15   1  11       10.30        9.88      1.52 o 
 -14   1  11       16.05       13.54      1.51 o 
 -13   1  11        0.54       -1.04      1.04 o 
 -12   1  11      149.00      145.36      3.22 o 
 -11   1  11       21.99       21.90      1.41 o 
 -10   1  11       78.09       73.91      2.20 o 
  -9   1  11      448.50      444.33      8.41 o 
  -8   1  11      120.11      134.16      2.75 o 
  -7   1  11       86.76       88.16      2.12 o 
  -6   1  11       23.07       34.39      1.19 o 
  -5   1  11        1.12        0.98      0.75 o 
  -4   1  11        1.81        3.86      0.52 o 
  -3   1  11      721.69      765.68     11.43 o 
  -2   1  11       79.64       65.90      2.06 o 
  -1   1  11      148.28      146.64      2.38 o 
   0   1  11      280.50      314.26      4.88 o 
   1   1  11     1140.71     1158.26     13.20 o 
   2   1  11       65.10       63.78      1.72 o 
   3   1  11      154.82      169.93      2.93 o 
   4   1  11      122.01      137.43      2.64 o 
   5   1  11        0.27       -0.52      0.73 o 
   6   1  11        0.31       -0.67      0.67 o 
   7   1  11       15.31       14.49      1.62 o 
   8   1  11        3.23        2.29      1.14 o 
   9   1  11        0.37       -0.42      1.09 o 
  10   1  11        6.57        4.47      1.61 o 
  11   1  11       68.42       72.93      3.42 o 
  12   1  11       15.20       14.02      1.96 o 
  13   1  11        2.55        0.10      1.58 o 
  14   1  11        0.39        0.63      1.64 o 
  15   1  11        0.02        0.64      1.68 o 
 -18   2  11        3.16        2.76      3.09 o 
 -17   2  11        0.43       -1.73      2.20 o 
 -16   2  11       18.87       12.29      3.97 o 
 -15   2  11        0.79        0.06      1.51 o 
 -14   2  11        0.03        0.79      1.41 o 
 -13   2  11        2.05        0.51      1.34 o 
 -12   2  11        4.17        1.15      1.79 o 
 -11   2  11        2.13        2.02      1.24 o 
 -10   2  11      141.88      130.55      3.61 o 
  -9   2  11      156.89      150.18      3.76 o 
  -8   2  11        2.71        2.28      1.66 o 
  -7   2  11      120.70      121.19      2.50 o 
  -6   2  11        0.15        0.30      0.67 o 
  -5   2  11        8.33        6.25      0.87 o 
  -4   2  11      136.03      143.47      3.18 o 
  -3   2  11      472.70      465.65      6.90 o 
  -2   2  11     1894.97     1880.23     26.01 o 
  -1   2  11     1659.97     1732.95     27.65 o 
   0   2  11      885.20      866.90     12.89 o 
   1   2  11        2.61        2.45      1.05 o 
   2   2  11       59.28       52.56      1.65 o 
   3   2  11        5.29        4.81      1.01 o 
   4   2  11       86.92       96.71      2.61 o 
   5   2  11      538.18      533.22      8.04 o 
   6   2  11      466.64      485.93      7.65 o 
   7   2  11      407.46      405.71      6.85 o 
   8   2  11      129.72      133.08      3.59 o 
   9   2  11        0.09       -0.02      1.28 o 
  10   2  11      130.27      129.82      5.67 o 
  11   2  11        6.06        1.92      1.70 o 
  12   2  11       11.72       10.53      2.20 o 
  13   2  11        0.83        0.17      1.89 o 
  14   2  11        3.10        3.42      2.36 o 
 -17   3  11        4.72        4.00      2.53 o 
 -16   3  11        0.60        2.42      2.11 o 
 -15   3  11        3.19       -1.66      1.72 o 
 -14   3  11        0.09        1.10      1.77 o 
 -13   3  11        1.06        0.61      1.38 o 
 -12   3  11       14.15       13.72      2.83 o 
 -11   3  11      157.10      135.23      3.90 o 
 -10   3  11      115.05      106.13      3.39 o 
  -9   3  11       41.42       45.31      2.27 o 
  -8   3  11       47.69       49.18      2.16 o 
  -7   3  11       46.59       55.37      2.62 o 
  -6   3  11      149.24      152.08      3.74 o 
  -5   3  11       31.73       27.69      1.78 o 
  -4   3  11      267.68      273.09      5.69 o 
  -3   3  11       86.64      100.56      3.19 o 
  -2   3  11       52.32       57.32      2.55 o 
  -1   3  11      128.64      138.59      3.68 o 
   0   3  11      212.31      115.99      5.89 o 
   1   3  11       52.33       50.48      2.05 o 
   2   3  11       17.01       15.14      2.06 o 
   3   3  11        1.82        1.36      1.02 o 
   4   3  11        8.65        5.13      1.38 o 
   5   3  11       25.00       27.22      2.35 o 
   6   3  11       35.65       34.43      2.61 o 
   7   3  11        5.32        3.64      1.65 o 
   8   3  11        2.99        3.66      2.78 o 
   9   3  11        5.93        4.73      1.86 o 
  10   3  11       31.98       30.66      2.86 o 
  11   3  11       12.28       10.54      2.28 o 
  12   3  11        2.81        1.50      2.15 o 
  13   3  11       27.21       29.10      3.16 o 
  14   3  11       32.95       36.51      3.88 o 
 -16   4  11       39.49       39.60      4.39 o 
 -15   4  11        5.92        7.13      2.04 o 
 -14   4  11        6.85        8.21      2.07 o 
 -13   4  11        1.22        4.53      3.20 o 
 -12   4  11       31.49       25.54      4.49 o 
 -11   4  11        1.87        1.49      2.01 o 
 -10   4  11       65.96       66.74      4.50 o 
  -9   4  11       32.02       36.79      3.06 o 
  -8   4  11        0.35        1.66      1.69 o 
  -7   4  11       14.48       15.29      2.17 o 
  -6   4  11      170.81      161.55      5.10 o 
  -5   4  11       10.23        7.61      1.81 o 
  -4   4  11       27.66       27.24      2.55 o 
  -3   4  11       19.86       19.64      2.55 o 
  -2   4  11       40.87       34.29      3.10 o 
  -1   4  11       84.43       98.14      4.39 o 
   0   4  11      289.11      297.77     10.45 o 
   1   4  11      100.16      112.70      6.57 o 
   2   4  11        0.07       -0.89      2.11 o 
   3   4  11      255.59      245.44      9.72 o 
   4   4  11      257.78      234.42      7.13 o 
   5   4  11      144.62      158.90      6.02 o 
   6   4  11       96.58       97.73      5.60 o 
   7   4  11        8.43        9.12      1.90 o 
   8   4  11       57.47       57.08      3.54 o 
   9   4  11       55.88       53.92      3.62 o 
  10   4  11       11.35       13.94      2.44 o 
  11   4  11        0.10       -0.55      2.04 o 
  12   4  11        0.28        2.54      2.13 o 
  13   4  11        0.60       -0.83      2.13 o 
 -15   5  11       53.90       68.68      7.48 o 
 -14   5  11        0.39        1.71      3.55 o 
 -13   5  11       31.22       38.00      7.41 o 
 -12   5  11       16.97        8.48      6.61 o 
 -11   5  11        1.71        4.61      3.40 o 
 -10   5  11        8.47        4.33      3.68 o 
  -9   5  11        8.93        9.41      2.19 o 
  -8   5  11       30.79       37.83      3.34 o 
  -7   5  11       34.08       30.32      3.01 o 
  -6   5  11       60.32       53.76      4.57 o 
  -5   5  11       55.91       70.61      4.23 o 
  -4   5  11        3.83        3.99      2.21 o 
  -3   5  11       25.67       25.60      3.05 o 
  -2   5  11       76.39       88.33      6.78 o 
  -1   5  11       33.66       24.47      4.00 o 
   0   5  11       41.37       37.68      6.63 o 
   1   5  11       17.40       18.83      6.05 o 
   2   5  11       14.10       10.53      3.31 o 
   3   5  11        0.12        2.44      2.82 o 
   4   5  11       21.23       28.43      4.69 o 
   5   5  11        0.10       -2.22      2.72 o 
   6   5  11       25.06       33.76      6.28 o 
   7   5  11       26.01       27.25      4.91 o 
   8   5  11       82.71       88.11      8.11 o 
   9   5  11       47.49       47.75      6.31 o 
  10   5  11        0.32        0.28      2.58 o 
  11   5  11        0.24       -0.17      2.41 o 
 -13   6  11        0.04       -1.12      3.70 o 
 -12   6  11       12.13        8.23      5.83 o 
 -11   6  11       60.92       52.07      6.46 o 
 -10   6  11      143.42      146.25     10.79 o 
  -9   6  11      154.34      144.54      6.89 o 
  -8   6  11       48.07       49.64      5.62 o 
  -7   6  11        4.78        3.68      2.50 o 
  -6   6  11        2.21       -0.06      1.85 o 
  -5   6  11       10.49       13.26      2.49 o 
  -4   6  11       35.52       43.03      4.20 o 
  -3   6  11       29.18       39.21      4.21 o 
  -2   6  11       16.70       18.87      4.00 o 
  -1   6  11       22.26       28.45      8.08 o 
   0   6  11       37.52       52.28      5.99 o 
   1   6  11      189.67      195.77     10.68 o 
   2   6  11       89.24       83.07      7.54 o 
   3   6  11        9.68        7.87      3.59 o 
   4   6  11        1.92        2.39      3.36 o 
   5   6  11        6.29        3.06      3.66 o 
   6   6  11        8.44        5.37      5.05 o 
   7   6  11        4.76        8.78      4.16 o 
   8   6  11        3.96       11.24      4.27 o 
   9   6  11        2.46        0.03      3.95 o 
 -10   7  11        0.11        1.14      3.71 o 
  -9   7  11        0.83        0.85      3.02 o 
  -8   7  11        3.56        4.06      4.20 o 
  -7   7  11       40.98       29.65      5.36 o 
  -6   7  11      117.52      109.46     11.68 o 
  -5   7  11       28.31       28.38      5.37 o 
  -4   7  11        9.21       12.12      3.32 o 
  -3   7  11       10.75        9.13      3.06 o 
  -2   7  11       10.92        8.64      3.19 o 
  -1   7  11       47.45       52.18      6.35 o 
   0   7  11       19.20       30.53      5.29 o 
   1   7  11        1.71        3.04      3.43 o 
   2   7  11       19.19       27.55      5.32 o 
   3   7  11       10.01        5.92      3.98 o 
   4   7  11       19.87       22.56      7.58 o 
   5   7  11       17.15       21.24      5.03 o 
   6   7  11        0.35        1.73      4.48 o 
   7   7  11       15.08       18.46      5.62 o 
  -5   8  11       30.40       39.91      6.78 o 
  -4   8  11       31.91       35.48      8.43 o 
  -3   8  11       16.10        5.41      4.58 o 
  -2   8  11        0.91        2.22      4.08 o 
  -1   8  11        7.34        8.86      3.68 o 
   0   8  11        1.13        5.85      4.24 o 
   1   8  11        0.24        0.03      5.05 o 
 -18   0  12       30.68       26.43      3.61 o 
 -17   0  12        1.31        1.60      2.01 o 
 -16   0  12       90.72       92.91      5.12 o 
 -15   0  12      227.75      236.86      7.83 o 
 -14   0  12      342.63      367.89      9.03 o 
 -13   0  12      267.48      287.86      7.51 o 
 -12   0  12      201.27      211.91      6.12 o 
 -11   0  12       17.35       17.69      2.77 o 
 -10   0  12     1780.27     1813.83     27.35 o 
  -9   0  12      581.81      594.26     11.23 o 
  -8   0  12     1270.28     1276.44     26.42 o 
  -7   0  12      352.63      328.29      8.11 o 
  -6   0  12       16.71       16.87      6.09 o 
  -5   0  12     1166.65     1099.98     13.88 o 
  -4   0  12     3644.68     3677.21     43.13 o 
  -3   0  12     3311.44     3203.29     42.06 o 
  -2   0  12     2045.27     1880.73     25.32 o 
  -1   0  12     3231.00     3083.65     40.56 o 
   0   0  12        2.28        2.31      0.77 o 
   1   0  12      674.30      657.99      9.93 o 
   2   0  12     1453.67     1450.83     20.10 o 
   3   0  12     1074.69     1050.16     15.14 o 
   4   0  12      491.64      530.79     10.08 o 
   5   0  12      110.25      136.70      4.12 o 
   6   0  12      215.33      250.91      6.06 o 
   7   0  12      181.60      186.88      6.18 o 
   8   0  12      350.84      367.02      9.91 o 
   9   0  12      169.37      174.98      6.41 o 
  10   0  12        0.03       -0.23      1.66 o 
  11   0  12       19.16       24.71      3.26 o 
  12   0  12       20.18       24.73      4.53 o 
  13   0  12        3.31       -3.63      3.63 o 
  14   0  12       27.43       29.70      6.90 o 
 -18   1  12       44.95       45.17      7.39 o 
 -17   1  12        2.31        2.31      2.06 o 
 -16   1  12       15.27       19.24      2.60 o 
 -15   1  12        0.85        0.19      1.25 o 
 -14   1  12        6.69        7.26      1.45 o 
 -13   1  12      157.41      153.34      3.34 o 
 -12   1  12      649.39      649.59      8.33 o 
 -11   1  12       70.86       69.33      2.30 o 
 -10   1  12        2.62        1.84      0.98 o 
  -9   1  12      113.07      109.91      2.78 o 
  -8   1  12      350.94      369.34      8.39 o 
  -7   1  12      388.86      406.03      5.57 o 
  -6   1  12      458.53      493.82      5.66 o 
  -5   1  12      771.30      692.39      6.88 o 
  -4   1  12     1083.43     1086.05     10.73 o 
  -3   1  12      428.83      470.64      5.62 o 
  -2   1  12      462.72      488.86      5.33 o 
  -1   1  12     1299.89     1314.04     12.80 o 
   0   1  12      665.51      673.11      7.76 o 
   1   1  12     1010.36     1023.27     11.01 o 
   2   1  12      313.16      308.00      4.11 o 
   3   1  12       19.85       21.45      1.02 o 
   4   1  12       10.82       14.41      1.36 o 
   5   1  12      132.10      133.41      2.54 o 
   6   1  12      493.86      520.54      7.09 o 
   7   1  12      384.77      407.14      6.94 o 
   8   1  12      275.27      284.69      5.60 o 
   9   1  12      172.70      171.48      5.43 o 
  10   1  12       29.10       27.41      4.33 o 
  11   1  12       14.89       17.46      2.03 o 
  12   1  12       59.97       58.72      3.29 o 
  13   1  12        3.17        4.10      1.70 o 
  14   1  12        1.84        1.49      1.72 o 
 -18   2  12       16.80       18.03      3.26 o 
 -17   2  12        4.53        4.18      2.79 o 
 -16   2  12       14.03       12.73      2.82 o 
 -15   2  12       19.14       18.21      2.10 o 
 -14   2  12       27.90       30.67      2.40 o 
 -13   2  12        2.91        4.29      1.46 o 
 -12   2  12        2.51        1.14      1.29 o 
 -11   2  12       60.71       56.14      3.91 o 
 -10   2  12       12.43        8.54      1.40 o 
  -9   2  12      878.63      804.84     11.57 o 
  -8   2  12      343.42      368.01      6.30 o 
  -7   2  12      455.14      460.34      6.68 o 
  -6   2  12      256.72      289.70      4.74 o 
  -5   2  12       10.55        9.53      1.02 o 
  -4   2  12      302.58      282.25      4.92 o 
  -3   2  12      949.71      944.54     12.53 o 
  -2   2  12      551.90      570.57     10.67 o 
  -1   2  12      666.39      692.37      9.42 o 
   0   2  12      361.60      377.74      5.15 o 
   1   2  12      151.78      152.02      3.05 o 
   2   2  12      417.82      383.34      7.68 o 
   3   2  12      520.32      538.97      7.10 o 
   4   2  12       26.85       26.89      1.66 o 
   5   2  12       92.20      103.23      2.90 o 
   6   2  12       45.50       39.85      3.23 o 
   7   2  12      104.71      100.11      3.09 o 
   8   2  12       96.00       95.47      3.19 o 
   9   2  12      165.93      178.19      4.36 o 
  10   2  12       53.55       52.99      3.36 o 
  11   2  12       12.35        5.12      1.91 o 
  12   2  12        0.14       -1.06      1.79 o 
  13   2  12        6.42        4.52      2.31 o 
  14   2  12       28.09       30.85      3.55 o 
 -17   3  12       24.39       18.87      2.73 o 
 -16   3  12       26.02       25.07      3.01 o 
 -15   3  12       35.63       40.25      3.21 o 
 -14   3  12        1.86        1.92      1.71 o 
 -13   3  12       41.76       41.14      2.70 o 
 -12   3  12      248.59      243.79      5.50 o 
 -11   3  12      223.87      227.78      5.65 o 
 -10   3  12       98.54      111.69      3.50 o 
  -9   3  12       21.25       21.88      1.74 o 
  -8   3  12       10.82        8.35      1.34 o 
  -7   3  12      175.56      183.00      4.32 o 
  -6   3  12      503.18      465.29      7.95 o 
  -5   3  12      323.12      286.60      5.51 o 
  -4   3  12      526.22      545.05      9.44 o 
  -3   3  12      611.52      607.24     10.22 o 
  -2   3  12      296.86      322.79      6.40 o 
  -1   3  12      564.12      518.69     10.13 o 
   0   3  12      138.72      135.72      5.58 o 
   1   3  12      240.95      238.41      7.37 o 
   2   3  12      211.15      213.18      4.85 o 
   3   3  12        3.68        1.28      1.11 o 
   4   3  12      168.20      162.90      5.63 o 
   5   3  12     1141.31     1126.00     17.65 o 
   6   3  12      368.49      387.60     13.60 o 
   7   3  12       10.61        7.18      2.23 o 
   8   3  12       76.79       84.19      7.36 o 
   9   3  12       29.84       30.81      2.85 o 
  10   3  12        5.07        5.34      1.95 o 
  11   3  12       38.84       33.61      3.12 o 
  12   3  12       23.40       18.45      2.86 o 
  13   3  12        0.95       -1.06      1.95 o 
 -16   4  12       23.47       33.95      3.29 o 
 -15   4  12        3.78        4.98      2.08 o 
 -14   4  12        1.91       -0.89      1.68 o 
 -13   4  12        1.63        1.44      2.09 o 
 -12   4  12        2.24        1.39      5.14 o 
 -11   4  12        0.61        1.11      2.02 o 
 -10   4  12       24.52       29.09      3.30 o 
  -9   4  12       46.10       48.70      3.50 o 
  -8   4  12      234.97      242.16      7.43 o 
  -7   4  12       28.07       27.64      2.65 o 
  -6   4  12       86.05       99.64      5.18 o 
  -5   4  12       34.12       31.77      2.97 o 
  -4   4  12       22.75       23.84      2.85 o 
  -3   4  12      241.57      245.77      7.18 o 
  -2   4  12       32.24       33.94      3.08 o 
  -1   4  12        0.15       -0.57      1.53 o 
   0   4  12        0.01       -1.74      1.74 o 
   1   4  12       17.30       19.85      4.67 o 
   2   4  12        6.83       11.37      3.03 o 
   3   4  12        0.43       -2.53      2.53 o 
   4   4  12       43.68       37.50      4.91 o 
   5   4  12        1.03       -1.41      1.41 o 
   6   4  12       25.75       26.94      4.11 o 
   7   4  12        0.73        1.29      2.31 o 
   8   4  12       96.52      105.54      4.59 o 
   9   4  12       44.74       58.47      3.84 o 
  10   4  12        0.34       -0.01      1.81 o 
  11   4  12        5.43        3.45      2.09 o 
  12   4  12        1.43       -1.56      2.00 o 
 -15   5  12       63.63       71.08      7.66 o 
 -14   5  12       46.21       45.27      6.36 o 
 -13   5  12       35.03       35.33      5.60 o 
 -12   5  12        0.51        0.81      3.21 o 
 -11   5  12        2.45        0.57      7.81 o 
 -10   5  12        1.91        1.58      3.16 o 
  -9   5  12       40.61       41.52      3.49 o 
  -8   5  12       69.36       65.47      4.17 o 
  -7   5  12       31.47       34.33      3.29 o 
  -6   5  12       12.88       14.10      2.86 o 
  -5   5  12       44.69       46.86      3.54 o 
  -4   5  12       93.60       90.75      4.46 o 
  -3   5  12       46.38       40.46      3.78 o 
  -2   5  12        1.20       -0.16      2.54 o 
  -1   5  12        8.04        9.93      6.68 o 
   0   5  12       29.28       27.45      6.03 o 
   1   5  12        5.14        7.22      2.87 o 
   2   5  12        0.77        0.43      2.51 o 
   3   5  12        0.44        0.57      2.64 o 
   4   5  12       58.38       53.95      5.96 o 
   5   5  12       89.01       81.25      7.41 o 
   6   5  12       33.04       29.01      5.08 o 
   7   5  12        4.18        1.67      3.52 o 
   8   5  12        1.54        2.27      3.52 o 
   9   5  12        3.49        2.32      3.65 o 
  10   5  12       14.21       11.99      2.95 o 
  11   5  12       21.14       23.94      5.56 o 
 -13   6  12       11.14        7.79      4.79 o 
 -12   6  12        2.42        6.89      3.88 o 
 -11   6  12       25.54       17.53      4.75 o 
 -10   6  12      138.04      126.50      8.62 o 
  -9   6  12      103.08      101.96      6.62 o 
  -8   6  12       27.77       23.97      3.80 o 
  -7   6  12        4.27        1.41      2.04 o 
  -6   6  12        0.05       -1.68      1.71 o 
  -5   6  12        7.48        9.39      2.75 o 
  -4   6  12        3.97        2.57      2.58 o 
  -3   6  12        0.16        0.90      3.17 o 
  -2   6  12        0.40        3.47      2.97 o 
  -1   6  12        0.03        2.37      2.80 o 
   0   6  12        2.71        3.09      3.22 o 
   1   6  12       12.28       21.28      4.39 o 
   2   6  12       41.19       47.13      5.93 o 
   3   6  12        5.16        4.23      3.37 o 
   4   6  12        0.05        3.58      3.31 o 
   5   6  12        3.08        1.12      3.73 o 
   6   6  12        0.56       -0.66      3.88 o 
   7   6  12       23.07       28.78      5.63 o 
   8   6  12        4.31        0.10      3.79 o 
   9   6  12        1.20        3.11      4.36 o 
 -10   7  12        8.39        3.83      3.77 o 
  -9   7  12        3.48        7.41      5.35 o 
  -8   7  12        1.65        4.20      4.51 o 
  -7   7  12        0.01       -0.88      4.56 o 
  -6   7  12        0.49        3.74      4.26 o 
  -5   7  12        7.22        3.05      3.78 o 
  -4   7  12        5.50        3.30      2.83 o 
  -3   7  12        0.00       -1.72      2.37 o 
  -2   7  12       23.75       21.70      4.73 o 
  -1   7  12       76.71       77.19      8.05 o 
   0   7  12       34.32       31.35      5.43 o 
   1   7  12       19.33       29.66      5.38 o 
   2   7  12        0.01        0.39      3.49 o 
   3   7  12        9.34       12.33      4.51 o 
   4   7  12        4.13        0.40      3.57 o 
   5   7  12       18.54       19.53      6.98 o 
   6   7  12       22.93       24.62      5.85 o 
  -3   8  12        2.00        3.43      4.38 o 
  -2   8  12        0.31        6.00      3.30 o 
  -1   8  12        0.17        1.78      3.25 o 
 -18   1  13        0.23        0.87      2.35 o 
 -17   1  13       18.78       17.40      2.82 o 
 -16   1  13       16.90       17.37      2.55 o 
 -15   1  13        0.00        0.04      1.27 o 
 -14   1  13        0.01        0.12      1.25 o 
 -13   1  13        3.39        2.51      1.11 o 
 -12   1  13        6.65       10.40      1.31 o 
 -11   1  13      291.17      275.75      6.57 o 
 -10   1  13       52.41       50.66      2.11 o 
  -9   1  13       31.17       38.14      1.63 o 
  -8   1  13      450.57      446.33      9.69 o 
  -7   1  13        0.16       -0.38      0.60 o 
  -6   1  13       21.31       29.74      1.17 o 
  -5   1  13       97.60       86.61      1.68 o 
  -4   1  13       83.74       82.36      1.75 o 
  -3   1  13       79.70       78.45      1.75 o 
  -2   1  13       80.16       92.84      1.75 o 
  -1   1  13      413.10      439.03      5.00 o 
   0   1  13      335.56      364.42      4.34 o 
   1   1  13        0.97       -0.18      0.84 o 
   2   1  13       39.31       46.59      1.49 o 
   3   1  13       22.83       22.02      1.08 o 
   4   1  13      164.44      184.13      3.05 o 
   5   1  13        1.01       -0.43      0.93 o 
   6   1  13        5.64        4.74      0.92 o 
   7   1  13       41.07       41.73      2.36 o 
   8   1  13       59.16       68.22      3.00 o 
   9   1  13       50.91       57.85      2.80 o 
  10   1  13        0.61       -1.24      1.24 o 
  11   1  13        7.32        5.77      1.70 o 
  12   1  13        3.09        3.67      1.69 o 
  13   1  13        0.68        0.31      1.58 o 
  14   1  13        1.67       -1.34      1.69 o 
 -18   2  13        0.90       -2.32      2.32 o 
 -17   2  13       11.62       10.38      2.78 o 
 -16   2  13       73.15       80.05      4.53 o 
 -15   2  13        6.08        3.16      1.64 o 
 -14   2  13       27.60       21.20      2.16 o 
 -13   2  13        6.26        4.67      1.49 o 
 -12   2  13       16.63       17.54      1.87 o 
 -11   2  13      471.23      479.19     14.81 o 
 -10   2  13      557.64      572.29      9.66 o 
  -9   2  13      171.12      176.87      4.20 o 
  -8   2  13       12.64        9.44      1.18 o 
  -7   2  13        6.02        6.89      1.08 o 
  -6   2  13      184.56      187.11      4.29 o 
  -5   2  13      211.98      204.18      4.93 o 
  -4   2  13     1032.59     1020.20     16.47 o 
  -3   2  13     1592.09     1629.25     20.00 o 
  -2   2  13     2230.78     2226.31     26.72 o 
  -1   2  13      101.74      124.02      2.83 o 
   0   2  13      455.00      463.57      6.20 o 
   1   2  13      956.86     1004.98     12.00 o 
   2   2  13      295.16      301.70      5.12 o 
   3   2  13        5.88        5.75      1.29 o 
   4   2  13       30.78       31.04      3.12 o 
   5   2  13       24.73       21.75      1.56 o 
   6   2  13        0.31       -1.11      1.11 o 
   7   2  13        6.21        2.90      1.13 o 
   8   2  13       11.09        9.22      1.55 o 
   9   2  13        6.21        6.04      1.35 o 
  10   2  13        0.08        1.75      1.62 o 
  11   2  13        3.51        0.79      2.18 o 
  12   2  13        1.23       -0.22      1.91 o 
  13   2  13        0.49        2.04      3.61 o 
 -17   3  13        3.96        1.58      2.05 o 
 -16   3  13        5.96        2.49      2.01 o 
 -15   3  13       14.13       10.27      2.21 o 
 -14   3  13      164.49      183.17      6.39 o 
 -13   3  13       63.52       67.65      4.02 o 
 -12   3  13        0.03       -0.61      1.31 o 
 -11   3  13       31.18       28.49      2.20 o 
 -10   3  13        1.99        2.76      1.27 o 
  -9   3  13       48.67       42.89      2.33 o 
  -8   3  13       19.52       19.71      1.53 o 
  -7   3  13       14.14       14.30      1.74 o 
  -6   3  13        7.52        4.89      1.27 o 
  -5   3  13       18.59       16.54      1.60 o 
  -4   3  13       78.74      101.89      3.48 o 
  -3   3  13      604.77      594.51     10.17 o 
  -2   3  13       55.01       60.43      2.88 o 
  -1   3  13       63.00       66.23      4.86 o 
   0   3  13      254.20      265.06      6.60 o 
   1   3  13      235.17      231.29      6.36 o 
   2   3  13       45.78       47.58      3.18 o 
   3   3  13        1.49       -0.05      1.09 o 
   4   3  13      125.15      126.26      4.12 o 
   5   3  13      189.56      185.37      6.72 o 
   6   3  13        2.05       -0.02      1.47 o 
   7   3  13        7.23        7.22      1.80 o 
   8   3  13       17.87       16.64      2.31 o 
   9   3  13        0.42       -2.05      2.54 o 
  10   3  13       15.17        7.30      2.13 o 
  11   3  13       20.50       21.34      2.73 o 
  12   3  13        3.11       -2.03      2.04 o 
  13   3  13        0.15       -2.07      2.07 o 
 -16   4  13        0.13        2.80      2.22 o 
 -15   4  13        0.12        1.01      2.04 o 
 -14   4  13        5.31        4.83      2.63 o 
 -13   4  13       16.34       18.58      4.85 o 
 -12   4  13       40.60       36.38      2.99 o 
 -11   4  13       27.96       25.49      3.29 o 
 -10   4  13       10.88       18.48      2.88 o 
  -9   4  13        8.92        9.69      2.12 o 
  -8   4  13        3.92        2.62      1.76 o 
  -7   4  13       76.26       83.59      4.56 o 
  -6   4  13      407.98      375.60      8.46 o 
  -5   4  13      431.12      400.60      8.80 o 
  -4   4  13        1.32        4.35      2.36 o 
  -3   4  13        7.39        5.91      1.96 o 
  -2   4  13      103.14      103.38      6.30 o 
  -1   4  13      117.98      127.07      6.82 o 
   0   4  13       24.85       24.58      3.99 o 
   1   4  13        6.90        4.92      2.53 o 
   2   4  13       31.72       24.19      4.13 o 
   3   4  13       32.62       34.92      3.05 o 
   4   4  13        0.04       -1.10      1.45 o 
   5   4  13       26.03       27.40      5.11 o 
   6   4  13        6.03        7.36      2.15 o 
   7   4  13       12.40        7.76      2.55 o 
   8   4  13        0.01        2.52      2.12 o 
   9   4  13       23.90       17.82      3.06 o 
  10   4  13       31.58       34.88      4.57 o 
  11   4  13        0.17       -0.67      2.23 o 
  12   4  13        5.46        3.31      2.57 o 
 -14   5  13       19.60       16.95      4.87 o 
 -13   5  13       13.87       18.31      4.52 o 
 -12   5  13        6.67        8.79      4.03 o 
 -11   5  13        8.09        1.43      3.33 o 
 -10   5  13       49.61       60.73      4.88 o 
  -9   5  13       84.35       83.48      6.75 o 
  -8   5  13       68.48       69.91      4.32 o 
  -7   5  13       16.88       18.43      2.59 o 
  -6   5  13       48.90       43.20      3.49 o 
  -5   5  13       89.62       75.57      4.41 o 
  -4   5  13        0.92       -1.05      1.65 o 
  -3   5  13       41.70       38.17      4.79 o 
  -2   5  13      108.64      106.85      6.95 o 
  -1   5  13       33.06       39.18      4.93 o 
   0   5  13       10.50        7.97      3.23 o 
   1   5  13       11.18        8.83      3.53 o 
   2   5  13        9.64        7.62      3.15 o 
   3   5  13       64.42       68.46      6.69 o 
   4   5  13       19.10       33.59      5.12 o 
   5   5  13        1.75        4.40      3.24 o 
   6   5  13        0.13        2.44      4.21 o 
   7   5  13        8.67        8.56      4.00 o 
   8   5  13       11.99       12.42      4.45 o 
   9   5  13        5.94        5.35      2.53 o 
  10   5  13       13.13       10.41      3.00 o 
 -12   6  13        1.11        3.83      4.12 o 
 -11   6  13        7.91        8.02      4.13 o 
 -10   6  13        3.97        3.82      3.80 o 
  -9   6  13        0.70        6.23      3.37 o 
  -8   6  13        0.02       -1.09      4.38 o 
  -7   6  13       17.07       14.77      3.60 o 
  -6   6  13       32.40       29.59      3.21 o 
  -5   6  13       21.03       25.46      3.68 o 
  -4   6  13        0.05        2.48      2.37 o 
  -3   6  13       61.31       64.40      6.39 o 
  -2   6  13       63.85       65.96     11.01 o 
  -1   6  13       84.50      106.33      8.31 o 
   0   6  13      136.84      131.71      8.06 o 
   1   6  13       55.31       60.81      8.88 o 
   2   6  13        7.71        9.31      3.74 o 
   3   6  13        5.25        9.63      3.93 o 
   4   6  13       13.53       17.11      4.60 o 
   5   6  13       17.52       12.24      4.29 o 
   6   6  13       48.62       52.83      6.82 o 
   7   6  13       39.71       28.74      8.02 o 
   8   6  13       11.82       10.66      7.46 o 
  -9   7  13       42.47       48.82      5.40 o 
  -8   7  13       38.85       48.31      6.43 o 
  -7   7  13       10.80        9.15      3.99 o 
  -6   7  13        0.18       -2.31      4.69 o 
  -5   7  13        3.65        0.49      2.61 o 
  -4   7  13        5.71        3.32      2.86 o 
  -3   7  13       19.75       21.64      5.03 o 
  -2   7  13        6.70       11.20      4.07 o 
  -1   7  13        9.69        8.10      3.97 o 
   0   7  13       21.23       11.77      4.57 o 
   1   7  13       10.47       11.26      4.29 o 
   2   7  13        1.45        4.10      3.77 o 
   3   7  13        0.31       -0.08      3.26 o 
   4   7  13        2.64        0.53      3.77 o 
   5   7  13       48.79       41.44      6.75 o 
 -18   0  14        2.10        2.07      2.57 o 
 -17   0  14       32.20       34.99      4.00 o 
 -16   0  14       83.15      100.10      7.20 o 
 -15   0  14      220.86      245.64      8.96 o 
 -14   0  14      181.23      204.27     12.97 o 
 -13   0  14       71.81       79.69      4.08 o 
 -12   0  14       22.06       25.59      2.55 o 
 -11   0  14      266.53      258.58      5.89 o 
 -10   0  14       42.74       54.20      2.61 o 
  -9   0  14       53.10       62.03      3.51 o 
  -8   0  14      797.90      797.97     20.83 o 
  -7   0  14      937.34      998.49     20.17 o 
  -6   0  14      390.13      424.01      9.75 o 
  -5   0  14       25.69       24.11      1.31 o 
  -4   0  14       14.27        4.53      1.07 o 
  -3   0  14        2.25        2.10      0.83 o 
  -2   0  14      819.70      854.39     12.54 o 
  -1   0  14       20.29       18.19      1.35 o 
   0   0  14      219.88      234.81      4.63 o 
   1   0  14      113.19       98.48      2.87 o 
   2   0  14       95.00       93.41      3.18 o 
   3   0  14       64.71       65.03      2.51 o 
   4   0  14      117.41      126.28      4.98 o 
   5   0  14      111.96      114.80      4.13 o 
   6   0  14      129.28      138.31      4.50 o 
   7   0  14      310.90      312.06     17.13 o 
   8   0  14       72.81       77.71      4.55 o 
   9   0  14        1.34        0.26      2.15 o 
  10   0  14       37.89       36.32      3.30 o 
  11   0  14       59.95       69.47      4.68 o 
  12   0  14        9.18        6.37      4.76 o 
  13   0  14       26.58       26.81      3.84 o 
 -18   1  14       21.34       16.58      3.17 o 
 -17   1  14       62.98       64.65      4.13 o 
 -16   1  14       15.33       13.10      2.40 o 
 -15   1  14        5.78        5.48      1.57 o 
 -14   1  14        1.28        1.34      1.21 o 
 -13   1  14        5.32        3.87      1.44 o 
 -12   1  14        2.86        4.98      1.33 o 
 -11   1  14        5.70        4.10      1.09 o 
 -10   1  14       22.28       20.81      1.50 o 
  -9   1  14      276.56      312.68      5.14 o 
  -8   1  14      662.97      673.77      8.86 o 
  -7   1  14      141.44      148.23      2.87 o 
  -6   1  14       71.41       66.63      1.78 o 
  -5   1  14        2.08        1.88      0.52 o 
  -4   1  14      161.05      170.70      2.83 o 
  -3   1  14     1104.40     1156.60     12.41 o 
  -2   1  14      812.56      828.12      8.56 o 
  -1   1  14       10.54        9.13      0.79 o 
   0   1  14       31.92       32.21      1.18 o 
   1   1  14        0.07       -0.42      0.50 o 
   2   1  14        9.00        8.00      0.78 o 
   3   1  14        0.70       -0.12      0.61 o 
   4   1  14       83.39       80.65      2.02 o 
   5   1  14      129.32      130.26      3.28 o 
   6   1  14        2.80        1.39      1.24 o 
   7   1  14       35.26       37.76      2.24 o 
   8   1  14       22.79       30.34      2.12 o 
   9   1  14       26.44       30.68      2.37 o 
  10   1  14       45.58       47.31      2.88 o 
  11   1  14       33.16       35.52      2.67 o 
  12   1  14        0.01        0.16      1.57 o 
  13   1  14        1.67        5.05      1.78 o 
 -17   2  14       38.62       43.81      8.59 o 
 -16   2  14       14.64       11.69      2.12 o 
 -15   2  14       42.15       40.71      2.87 o 
 -14   2  14       61.97       78.96      5.33 o 
 -13   2  14        0.82       -0.48      1.58 o 
 -12   2  14        3.39        6.48      1.80 o 
 -11   2  14       65.33       81.21      3.28 o 
 -10   2  14      165.11      167.42      4.27 o 
  -9   2  14       67.96       80.95      3.12 o 
  -8   2  14      486.74      499.88      7.40 o 
  -7   2  14       23.44       19.03      1.10 o 
  -6   2  14      148.50      142.57      2.71 o 
  -5   2  14       28.77       29.27      1.34 o 
  -4   2  14       67.02       58.75      1.97 o 
  -3   2  14        3.50        2.25      0.71 o 
  -2   2  14       17.41       13.43      1.03 o 
  -1   2  14       12.94       13.85      1.14 o 
   0   2  14      266.13      276.43      4.85 o 
   1   2  14      521.75      536.68      9.40 o 
   2   2  14      497.81      527.89      7.12 o 
   3   2  14        1.15        0.39      0.83 o 
   4   2  14       36.17       32.49      1.80 o 
   5   2  14        0.91       -0.91      0.91 o 
   6   2  14       39.48       36.25      2.29 o 
   7   2  14      110.64      123.07      3.49 o 
   8   2  14       99.64      101.48      3.53 o 
   9   2  14       15.07       12.71      2.13 o 
  10   2  14       13.49       13.24      2.32 o 
  11   2  14        2.65        1.01      2.00 o 
  12   2  14       21.17       19.00      2.96 o 
  13   2  14       16.04       13.00      2.80 o 
 -17   3  14        8.94        9.65      2.38 o 
 -16   3  14        9.16        8.73      2.40 o 
 -15   3  14        3.34        2.90      1.91 o 
 -14   3  14       21.04       19.66      2.26 o 
 -13   3  14       93.59       83.12      6.70 o 
 -12   3  14      130.41      118.07      3.94 o 
 -11   3  14        0.07       -1.19      1.19 o 
 -10   3  14       50.00       53.07      2.72 o 
  -9   3  14      290.00      300.29      5.52 o 
  -8   3  14      270.72      283.30      5.20 o 
  -7   3  14       79.05       77.85      3.54 o 
  -6   3  14       69.14       74.67      3.01 o 
  -5   3  14      194.98      182.32      5.51 o 
  -4   3  14      421.24      411.42      7.89 o 
  -3   3  14        4.43        4.14      1.32 o 
  -2   3  14     1329.09     1318.43     19.65 o 
  -1   3  14      465.68      480.51      8.79 o 
   0   3  14      147.93      153.36      4.25 o 
   1   3  14       56.88       59.53      3.58 o 
   2   3  14        3.65        2.38      1.95 o 
   3   3  14      125.15      116.86      4.88 o 
   4   3  14      379.06      381.00      9.43 o 
   5   3  14      125.22      127.66      5.26 o 
   6   3  14        2.86        0.59      1.52 o 
   7   3  14        5.24        1.35      1.64 o 
   8   3  14        3.24        2.38      1.75 o 
   9   3  14        0.16        2.13      1.72 o 
  10   3  14        8.80        8.62      2.19 o 
  11   3  14       15.69       15.88      2.57 o 
  12   3  14        8.13       12.08      2.57 o 
 -16   4  14       18.34       19.37      3.05 o 
 -15   4  14       11.44       12.17      2.50 o 
 -14   4  14        1.09       -0.32      1.77 o 
 -13   4  14        1.26        3.65      2.34 o 
 -12   4  14       26.88       26.59      2.82 o 
 -11   4  14      109.99      121.91      5.24 o 
 -10   4  14      163.40      168.88      6.61 o 
  -9   4  14      136.94      126.83      6.20 o 
  -8   4  14       20.40       21.42      2.65 o 
  -7   4  14      123.89      115.37      4.82 o 
  -6   4  14      406.28      400.87      9.01 o 
  -5   4  14     1007.14      977.34     16.69 o 
  -4   4  14      329.21      303.99      8.46 o 
  -3   4  14        2.97        0.25      1.65 o 
  -2   4  14       18.34       21.09      2.72 o 
  -1   4  14       15.63       15.55      4.65 o 
   0   4  14      239.36      247.04     12.03 o 
   1   4  14      615.06      577.95     21.01 o 
   2   4  14      344.95      352.81      9.07 o 
   3   4  14       21.42       22.94      3.56 o 
   4   4  14        3.43        5.40      3.69 o 
   5   4  14       13.35       15.38      2.59 o 
   6   4  14      110.74      117.35      5.49 o 
   7   4  14      133.76      138.80      5.97 o 
   8   4  14       66.07       72.10      4.90 o 
   9   4  14       62.24       64.15      6.53 o 
  10   4  14       17.80       16.71      3.16 o 
  11   4  14        1.79        0.37      2.39 o 
 -14   5  14       23.10       21.58      4.96 o 
 -13   5  14       61.18       65.32      7.21 o 
 -12   5  14       55.71       52.18      6.32 o 
 -11   5  14       51.83       45.74      5.98 o 
 -10   5  14       12.65       18.10      3.28 o 
  -9   5  14        7.96        7.67      2.62 o 
  -8   5  14        6.40        7.03      2.26 o 
  -7   5  14       27.16       23.94      2.93 o 
  -6   5  14       47.27       45.40      3.62 o 
  -5   5  14        5.07        4.52      2.00 o 
  -4   5  14        4.30        3.82      2.13 o 
  -3   5  14      112.36      102.69      9.57 o 
  -2   5  14      229.66      243.33     10.26 o 
  -1   5  14      213.60      227.87      9.89 o 
   0   5  14       51.48       60.46      6.20 o 
   1   5  14       45.45       55.07      6.06 o 
   2   5  14      101.17      106.95      8.29 o 
   3   5  14        0.20       -2.56      2.56 o 
   4   5  14       52.51       62.28      6.56 o 
   5   5  14       34.20       41.33      5.70 o 
   6   5  14       11.37       13.82      4.12 o 
   7   5  14        0.43        3.97      3.49 o 
   8   5  14        4.83        6.58      2.59 o 
   9   5  14        9.91       10.00      2.93 o 
  10   5  14        3.58        0.09      2.49 o 
 -12   6  14       32.39       23.55      5.20 o 
 -11   6  14       34.34       32.49      5.72 o 
 -10   6  14        6.02        3.22      2.70 o 
  -9   6  14        5.49        3.62      3.10 o 
  -8   6  14        9.20        7.89      3.80 o 
  -7   6  14       10.14        6.68      3.37 o 
  -6   6  14       54.04       53.88      5.55 o 
  -5   6  14       29.42       24.79      3.76 o 
  -4   6  14       83.99       93.46      6.33 o 
  -3   6  14       83.27       84.55     12.37 o 
  -2   6  14        4.40        1.88      3.09 o 
  -1   6  14       10.23       10.30      3.77 o 
   0   6  14       12.63       10.51      3.80 o 
   1   6  14       21.47       14.54      4.15 o 
   2   6  14       16.84       13.83      4.34 o 
   3   6  14        3.59        2.34      3.11 o 
   4   6  14        0.50       -2.42      2.97 o 
   5   6  14        1.01       -0.28      3.41 o 
   6   6  14        8.20        3.51      5.85 o 
   7   6  14       15.86       15.28      9.45 o 
   8   6  14        7.74        4.78      4.25 o 
  -9   7  14        0.78        4.27      3.69 o 
  -8   7  14       12.67       15.84      4.47 o 
  -7   7  14       45.10       44.86      6.37 o 
  -6   7  14       66.43       73.72      7.89 o 
  -5   7  14        7.90        6.25      3.17 o 
  -4   7  14        3.45        1.76      2.82 o 
  -3   7  14       14.69       20.93      4.01 o 
  -2   7  14        9.37        7.25      3.66 o 
  -1   7  14        0.31        4.09      3.74 o 
   0   7  14        5.18        5.43      3.77 o 
   1   7  14        0.44        0.63      3.34 o 
   2   7  14       16.10       14.61      5.94 o 
   3   7  14       17.52       17.92      5.53 o 
   4   7  14       41.38       38.91      6.48 o 
 -18   1  15        0.00        0.54      2.50 o 
 -17   1  15        6.96       12.80      2.98 o 
 -16   1  15        3.70        1.20      2.44 o 
 -15   1  15       77.31       83.40      3.47 o 
 -14   1  15      143.76      156.56      5.02 o 
 -13   1  15       97.28       97.45      3.21 o 
 -12   1  15       49.11       52.07      2.32 o 
 -11   1  15        0.77       -0.74      1.18 o 
 -10   1  15       78.74       71.98      2.54 o 
  -9   1  15      145.16      143.58      3.31 o 
  -8   1  15      212.55      207.66      3.95 o 
  -7   1  15        7.99        4.99      0.86 o 
  -6   1  15       28.01       29.34      1.28 o 
  -5   1  15       35.12       45.30      1.55 o 
  -4   1  15      128.43      119.51      2.35 o 
  -3   1  15       89.51       94.53      2.07 o 
  -2   1  15        0.33       -0.07      0.55 o 
  -1   1  15       76.61       94.19      1.92 o 
   0   1  15       80.23       68.57      1.87 o 
   1   1  15      174.73      177.91      3.44 o 
   2   1  15        1.60        1.12      0.63 o 
   3   1  15        7.25        5.24      0.83 o 
   4   1  15        4.78        4.93      0.83 o 
   5   1  15       26.64       27.11      1.82 o 
   6   1  15      198.27      200.91      4.54 o 
   7   1  15      193.74      192.90      4.90 o 
   8   1  15       48.82       46.80      2.55 o 
   9   1  15       19.53       20.32      2.12 o 
  10   1  15        2.84        0.34      2.65 o 
  11   1  15        6.55        5.80      1.80 o 
  12   1  15        1.55        1.62      1.66 o 
  13   1  15        2.15        2.59      1.80 o 
 -17   2  15       10.49       12.72      2.96 o 
 -16   2  15       12.23       13.62      2.19 o 
 -15   2  15       12.23       10.36      1.98 o 
 -14   2  15        0.18       -0.79      1.46 o 
 -13   2  15       14.90       11.18      1.79 o 
 -12   2  15      114.79      113.88      3.75 o 
 -11   2  15      381.76      377.62      7.06 o 
 -10   2  15      241.12      232.54      5.14 o 
  -9   2  15        1.15        3.55      1.24 o 
  -8   2  15       36.52       35.08      1.97 o 
  -7   2  15      125.95      128.98      2.71 o 
  -6   2  15       39.96       40.08      1.62 o 
  -5   2  15       23.99       22.10      1.17 o 
  -4   2  15       13.92       13.66      0.99 o 
  -3   2  15        3.96        0.95      0.64 o 
  -2   2  15       92.78       96.28      2.61 o 
  -1   2  15      126.14      129.78      3.33 o 
   0   2  15        0.02       -1.12      1.12 o 
   1   2  15        7.09        5.42      1.00 o 
   2   2  15       28.98       31.15      1.89 o 
   3   2  15        1.41        1.27      0.93 o 
   4   2  15       59.88       65.17      2.54 o 
   5   2  15       66.86       68.36      2.71 o 
   6   2  15       49.92       52.70      2.56 o 
   7   2  15        4.01        1.11      1.54 o 
   8   2  15        0.51       -1.04      1.04 o 
   9   2  15        0.68        0.26      1.56 o 
  10   2  15        9.56        8.14      2.10 o 
  11   2  15       12.41       11.14      2.57 o 
  12   2  15        4.71        4.71      2.44 o 
 -16   3  15        6.23        7.71      2.24 o 
 -15   3  15        9.56        6.77      1.95 o 
 -14   3  15        7.71        7.74      1.89 o 
 -13   3  15        0.60        3.19      1.65 o 
 -12   3  15        4.64        8.27      1.72 o 
 -11   3  15       74.61       82.74      3.63 o 
 -10   3  15      122.40      123.34      3.88 o 
  -9   3  15       32.55       30.94      2.02 o 
  -8   3  15        0.02       -0.88      1.19 o 
  -7   3  15       47.53       54.19      2.77 o 
  -6   3  15       46.16       45.57      2.51 o 
  -5   3  15      157.62      146.58      3.98 o 
  -4   3  15        0.28       -0.54      1.30 o 
  -3   3  15      236.47      223.90      5.49 o 
  -2   3  15      577.04      566.00     10.07 o 
  -1   3  15      484.50      494.29      9.09 o 
   0   3  15      408.25      421.33      9.68 o 
   1   3  15      107.50      104.96      4.58 o 
   2   3  15       16.57       19.44      2.46 o 
   3   3  15        0.84       -1.20      1.64 o 
   4   3  15       29.11       26.65      2.83 o 
   5   3  15       32.89       25.27      2.99 o 
   6   3  15       24.47       23.65      3.39 o 
   7   3  15       16.38       22.66      2.97 o 
   8   3  15       20.13       19.16      3.07 o 
   9   3  15        1.22        0.41      2.09 o 
  10   3  15        0.01       -2.05      2.05 o 
  11   3  15        1.99       -0.44      3.14 o 
  12   3  15        1.23        0.48      4.71 o 
 -15   4  15       10.63       13.03      2.56 o 
 -14   4  15        0.01       -0.12      1.92 o 
 -13   4  15       15.06       17.91      2.60 o 
 -12   4  15       28.15       29.47      2.94 o 
 -11   4  15        3.14        0.59      1.72 o 
 -10   4  15        5.41        8.70      1.98 o 
  -9   4  15       20.90       21.99      3.74 o 
  -8   4  15      305.81      329.88      8.12 o 
  -7   4  15      455.29      456.42      9.92 o 
  -6   4  15      234.94      232.33      7.11 o 
  -5   4  15        2.89        4.36      1.82 o 
  -4   4  15        0.34        2.07      1.93 o 
  -3   4  15       65.14       62.06      4.34 o 
  -2   4  15      271.96      260.53     12.13 o 
  -1   4  15      393.50      394.37     13.13 o 
   0   4  15      740.22      696.47     19.32 o 
   1   4  15      399.64      403.89      9.88 o 
   2   4  15       54.75       49.52      3.61 o 
   3   4  15       10.73       11.04      2.26 o 
   4   4  15      151.11      159.19      7.22 o 
   5   4  15       56.23       53.00      4.09 o 
   6   4  15       12.29        9.06      4.28 o 
   7   4  15       10.03       12.99      3.34 o 
   8   4  15       69.66       69.56      4.89 o 
   9   4  15       44.45       50.72      4.41 o 
  10   4  15       12.45        9.30      2.84 o 
  11   4  15        6.68        5.55      2.66 o 
 -14   5  15        4.43        9.17      4.53 o 
 -13   5  15        1.02        4.33      4.81 o 
 -12   5  15        7.25        0.20      3.47 o 
 -11   5  15       28.62       30.88      5.45 o 
 -10   5  15       65.61       74.44      4.74 o 
  -9   5  15       21.20       22.13      2.91 o 
  -8   5  15        4.49        6.12      2.16 o 
  -7   5  15        0.05        0.28      1.94 o 
  -6   5  15       25.87       29.97      3.14 o 
  -5   5  15      115.98      123.48      5.04 o 
  -4   5  15       43.04       58.86      4.80 o 
  -3   5  15        1.41       -2.37      2.37 o 
  -2   5  15       16.77       19.71      3.98 o 
  -1   5  15       38.85       34.81      4.85 o 
   0   5  15       40.01       43.87     12.58 o 
   1   5  15       27.92       30.64      9.90 o 
   2   5  15       32.15       33.30      5.04 o 
   3   5  15        0.67       -0.21      2.84 o 
   4   5  15        0.66       -1.19      2.85 o 
   5   5  15        6.26        3.78      5.04 o 
   6   5  15       15.43       24.83      4.97 o 
   7   5  15        4.85        7.81      3.90 o 
   8   5  15        2.29        5.53      5.08 o 
   9   5  15       20.86       20.98      3.38 o 
 -12   6  15        0.03        3.90      5.73 o 
 -11   6  15        0.87       -3.62      3.62 o 
 -10   6  15       12.75       15.37      3.89 o 
  -9   6  15       55.05       55.22      5.40 o 
  -8   6  15       82.15       91.38      5.50 o 
  -7   6  15       80.39       73.49      5.73 o 
  -6   6  15       49.60       60.85      5.26 o 
  -5   6  15        2.12       -0.73      2.39 o 
  -4   6  15       18.92       20.99      3.60 o 
  -3   6  15       11.56        7.37      3.46 o 
  -2   6  15       25.79       24.05     10.20 o 
  -1   6  15       63.18       63.78     12.28 o 
   0   6  15       17.76       16.18      5.01 o 
   1   6  15        0.53        5.44      3.42 o 
   2   6  15        3.11        2.73      3.57 o 
   3   6  15        5.00        4.75      3.65 o 
   4   6  15        8.82        7.87      3.66 o 
   5   6  15       33.71       38.31      7.30 o 
   6   6  15        6.00        2.51      3.87 o 
   7   6  15        0.03        0.77      4.12 o 
  -8   7  15       23.47       30.99      5.58 o 
  -7   7  15        0.33       -2.98      3.40 o 
  -6   7  15        1.59        3.20      2.88 o 
  -5   7  15       20.72       17.22      3.88 o 
  -4   7  15      118.21      127.39      7.60 o 
  -3   7  15      118.95      123.97      7.88 o 
  -2   7  15       22.43       27.23      5.24 o 
  -1   7  15        0.01        2.40      3.48 o 
   0   7  15        2.10       -3.02      3.02 o 
   1   7  15       10.41        5.12      5.95 o 
   2   7  15       60.46       66.99      7.82 o 
   3   7  15       69.11       78.06      8.40 o 
 -18   0  16       20.42       13.69      6.67 o 
 -17   0  16        0.26       -1.82      2.35 o 
 -16   0  16        8.28        4.66      2.60 o 
 -15   0  16        4.29        7.40      2.49 o 
 -14   0  16       60.40       55.51      4.62 o 
 -13   0  16       47.75       38.67      3.82 o 
 -12   0  16      141.72      134.75      6.14 o 
 -11   0  16      202.59      221.14      6.00 o 
 -10   0  16      369.85      381.81     10.94 o 
  -9   0  16      456.81      466.78      9.50 o 
  -8   0  16       21.48       24.25      2.04 o 
  -7   0  16       27.35       22.31      1.92 o 
  -6   0  16      178.25      165.10      4.59 o 
  -5   0  16       99.02       99.57      2.91 o 
  -4   0  16       54.60       39.18      1.96 o 
  -3   0  16       24.97       25.10      1.64 o 
  -2   0  16      274.40      266.89      5.25 o 
  -1   0  16      682.24      709.00     10.98 o 
   0   0  16      990.53     1010.19     14.91 o 
   1   0  16     1301.62     1348.49     19.24 o 
   2   0  16      543.80      590.25      9.68 o 
   3   0  16       27.22       23.71      1.78 o 
   4   0  16        0.30       -0.96      0.96 o 
   5   0  16       23.37       24.23      1.86 o 
   6   0  16      344.99      368.99      8.11 o 
   7   0  16      205.43      230.71      6.09 o 
   8   0  16       89.67       93.59      4.68 o 
   9   0  16       53.85       42.43      3.72 o 
  10   0  16        0.61       -1.83      2.12 o 
  11   0  16       31.39       22.60      3.66 o 
  12   0  16       40.26       42.26     13.48 o 
 -17   1  16       20.21       22.51      3.43 o 
 -16   1  16        3.48        3.60      2.20 o 
 -15   1  16        0.21        0.06      1.51 o 
 -14   1  16       39.53       42.16      2.92 o 
 -13   1  16       65.54       73.20      2.81 o 
 -12   1  16       42.48       36.70      2.02 o 
 -11   1  16        7.62        5.53      1.29 o 
 -10   1  16      252.64      262.57      6.09 o 
  -9   1  16      544.67      547.49      7.80 o 
  -8   1  16      149.00      159.83      3.47 o 
  -7   1  16      209.83      224.06      3.80 o 
  -6   1  16        6.77        8.05      0.90 o 
  -5   1  16       16.75       20.52      1.07 o 
  -4   1  16      190.63      193.28      3.19 o 
  -3   1  16      208.94      205.65      3.30 o 
  -2   1  16      149.76      150.29      2.72 o 
  -1   1  16      154.93      154.23      2.78 o 
   0   1  16       79.39       82.25      2.08 o 
   1   1  16       19.55       17.44      0.99 o 
   2   1  16       43.05       46.20      1.56 o 
   3   1  16       77.61       75.56      2.12 o 
   4   1  16       21.72       24.36      1.76 o 
   5   1  16       33.55       32.40      2.04 o 
   6   1  16      113.48      119.86      3.55 o 
   7   1  16      107.29      112.14      4.24 o 
   8   1  16       85.80       98.09      3.77 o 
   9   1  16       22.02       20.98      2.15 o 
  10   1  16        1.43       -1.47      1.47 o 
  11   1  16        0.85        0.47      1.58 o 
  12   1  16        0.20        1.46      1.65 o 
 -17   2  16       30.70       32.57      4.01 o 
 -16   2  16       47.09       54.51      3.31 o 
 -15   2  16       46.04       44.22      2.97 o 
 -14   2  16        0.02       -0.56      1.45 o 
 -13   2  16       14.38       12.13      1.84 o 
 -12   2  16      135.75      139.62      4.17 o 
 -11   2  16       93.30      103.92      3.91 o 
 -10   2  16       20.71       16.53      1.82 o 
  -9   2  16       62.56       61.61      3.30 o 
  -8   2  16       43.98       36.72      2.03 o 
  -7   2  16      207.47      209.32      3.65 o 
  -6   2  16      101.37       99.65      2.59 o 
  -5   2  16      148.62      143.48      2.88 o 
  -4   2  16        2.23        1.44      0.75 o 
  -3   2  16        0.29       -0.49      0.80 o 
  -2   2  16       25.89       24.32      1.36 o 
  -1   2  16      216.12      238.25      4.12 o 
   0   2  16       51.89       53.63      2.22 o 
   1   2  16       10.34        9.84      1.15 o 
   2   2  16      115.53      112.35      3.50 o 
   3   2  16        1.34        2.67      1.13 o 
   4   2  16      102.07      114.17      5.10 o 
   5   2  16      242.05      255.73      5.82 o 
   6   2  16      104.11      110.20      3.41 o 
   7   2  16       40.06       42.17      2.93 o 
   8   2  16       29.71       29.25      2.67 o 
   9   2  16        2.90        2.49      1.81 o 
  10   2  16        0.26       -2.05      2.07 o 
  11   2  16        4.83        6.67      2.45 o 
  12   2  16        1.01        2.15      2.57 o 
 -16   3  16       36.56       37.72      3.30 o 
 -15   3  16       77.25       85.63      4.04 o 
 -14   3  16        6.60        5.78      1.84 o 
 -13   3  16       29.65       34.75      2.66 o 
 -12   3  16       15.87       18.15      2.57 o 
 -11   3  16        6.04        8.95      1.69 o 
 -10   3  16       71.38       73.94      3.35 o 
  -9   3  16      223.29      213.22      4.65 o 
  -8   3  16      184.75      193.84      4.31 o 
  -7   3  16      180.00      183.22      5.38 o 
  -6   3  16      181.38      203.07      4.87 o 
  -5   3  16       17.68       15.90      1.77 o 
  -4   3  16       99.15      103.93      3.88 o 
  -3   3  16     1178.36     1115.23     17.38 o 
  -2   3  16      392.43      394.27      8.38 o 
  -1   3  16       95.27      108.04      3.84 o 
   0   3  16        6.51        6.09      1.84 o 
   1   3  16       33.33       34.60      3.00 o 
   2   3  16        4.02        6.18      1.87 o 
   3   3  16        1.56        0.55      1.68 o 
   4   3  16        1.86        3.41      1.89 o 
   5   3  16       11.11       15.60      2.94 o 
   6   3  16       93.43      101.04      5.46 o 
   7   3  16        8.93       12.99      2.59 o 
   8   3  16       86.42       93.64      5.31 o 
   9   3  16       45.81       42.48      3.93 o 
  10   3  16        3.81        5.68      2.46 o 
  11   3  16        0.66       -2.19      2.19 o 
 -15   4  16       92.01      114.88      5.33 o 
 -14   4  16       15.66       21.59      2.72 o 
 -13   4  16       23.50       18.54      2.93 o 
 -12   4  16       37.60       30.14      2.95 o 
 -11   4  16       18.07       12.98      2.31 o 
 -10   4  16       41.92       34.86      2.91 o 
  -9   4  16       68.13       62.10      4.00 o 
  -8   4  16       19.64       16.83      1.97 o 
  -7   4  16        4.80        3.57      2.45 o 
  -6   4  16       37.21       38.49      3.28 o 
  -5   4  16       51.39       54.15      3.77 o 
  -4   4  16        3.43       -1.10      1.75 o 
  -3   4  16        3.66        5.19      2.11 o 
  -2   4  16       18.75       17.31      2.38 o 
  -1   4  16       67.07       65.93      4.19 o 
   0   4  16       78.36       81.58      4.50 o 
   1   4  16       51.40       47.45      3.59 o 
   2   4  16       13.20       10.97      2.27 o 
   3   4  16        0.40       -1.49      1.49 o 
   4   4  16       19.82       23.51      2.97 o 
   5   4  16       81.42       70.98     10.01 o 
   6   4  16        8.80        0.76      2.11 o 
   7   4  16       12.24        9.98      2.58 o 
   8   4  16        3.72        0.64      2.50 o 
   9   4  16        0.15       -0.35      2.25 o 
  10   4  16        8.62        7.50      2.67 o 
 -13   5  16        0.16       -2.06      3.61 o 
 -12   5  16        2.49        0.07      3.64 o 
 -11   5  16       29.17       33.01      4.05 o 
 -10   5  16      161.48      158.81      6.02 o 
  -9   5  16      117.56      121.76      5.43 o 
  -8   5  16       27.64       30.83      3.33 o 
  -7   5  16        9.39       14.10      2.58 o 
  -6   5  16        2.28        2.56      1.98 o 
  -5   5  16        4.30        6.36      2.56 o 
  -4   5  16        1.74        3.25      2.62 o 
  -3   5  16        4.76        2.02      2.65 o 
  -2   5  16       22.02       22.98      4.23 o 
  -1   5  16        1.32        0.58      2.50 o 
   0   5  16        2.01       -2.26      2.98 o 
   1   5  16       12.68       15.37      4.20 o 
   2   5  16       59.34       72.80      7.04 o 
   3   5  16       40.57       38.96      5.54 o 
   4   5  16       14.52       24.67      4.82 o 
   5   5  16       14.19       13.70      4.30 o 
   6   5  16        4.19        1.26      3.53 o 
   7   5  16        0.01        1.36      2.39 o 
   8   5  16        3.43        5.79      2.89 o 
 -11   6  16        3.21        3.77      4.26 o 
 -10   6  16        2.23       -2.64      2.64 o 
  -9   6  16        0.01       -2.13      2.60 o 
  -8   6  16       48.88       46.86      4.18 o 
  -7   6  16       98.99       93.93      7.00 o 
  -6   6  16       89.71       83.93      6.91 o 
  -5   6  16       87.96       83.93      6.13 o 
  -4   6  16       13.26       13.65      3.58 o 
  -3   6  16        6.16        5.26      3.41 o 
  -2   6  16       22.36       17.33      4.15 o 
  -1   6  16       58.97       63.99      6.86 o 
   0   6  16       53.37       54.65      6.58 o 
   1   6  16        5.91        7.80      6.71 o 
   2   6  16        4.97        0.99      3.42 o 
   3   6  16       30.12       24.49      5.05 o 
   4   6  16       30.42       18.80      4.91 o 
   5   6  16       10.13        7.83      4.36 o 
   6   6  16        2.39        0.84      3.76 o 
  -7   7  16        1.85        1.56      5.13 o 
  -6   7  16       17.44       24.63      4.13 o 
  -5   7  16       20.28       29.21      4.37 o 
  -4   7  16        4.44        4.64      3.83 o 
  -3   7  16        1.19        7.24      3.38 o 
  -2   7  16        0.45       -1.79      3.18 o 
  -1   7  16        1.59       -1.62      3.02 o 
   0   7  16        0.07        4.64      3.65 o 
   1   7  16        5.28        0.71      3.97 o 
   2   7  16       12.23       18.21      5.70 o 
 -17   1  17        2.46        3.41      2.55 o 
 -16   1  17        0.59       -1.45      2.13 o 
 -15   1  17        6.96        6.67      2.37 o 
 -14   1  17       28.01       25.44      2.03 o 
 -13   1  17        0.01       -0.88      1.23 o 
 -12   1  17        4.09        2.79      1.40 o 
 -11   1  17        0.00       -1.04      1.04 o 
 -10   1  17       25.88       27.39      2.09 o 
  -9   1  17       34.63       31.46      2.59 o 
  -8   1  17       23.75       19.68      1.49 o 
  -7   1  17       57.94       60.17      2.14 o 
  -6   1  17       52.59       49.77      1.87 o 
  -5   1  17       79.32       69.95      1.89 o 
  -4   1  17       23.30       23.46      1.19 o 
  -3   1  17       10.00        6.84      0.83 o 
  -2   1  17        8.76       11.52      0.94 o 
  -1   1  17       67.62       76.31      2.03 o 
   0   1  17       34.50       32.98      1.44 o 
   1   1  17        3.37        2.59      0.76 o 
   2   1  17       34.26       31.48      1.68 o 
   3   1  17       32.00       31.38      1.59 o 
   4   1  17        0.05        0.18      0.96 o 
   5   1  17        1.76        0.19      1.34 o 
   6   1  17        1.95       -0.28      1.20 o 
   7   1  17        0.12        1.22      1.29 o 
   8   1  17        0.96        4.26      1.69 o 
   9   1  17        0.19        0.86      1.67 o 
  10   1  17        1.41        1.72      1.64 o 
  11   1  17        6.31        5.13      1.81 o 
  12   1  17        0.28        0.08      1.67 o 
 -17   2  17        2.60        4.45      2.65 o 
 -16   2  17        0.00        0.17      1.81 o 
 -15   2  17        0.12       -0.25      1.64 o 
 -14   2  17        6.59        5.13      1.75 o 
 -13   2  17        2.04        2.94      1.60 o 
 -12   2  17       18.13       18.26      2.02 o 
 -11   2  17        9.55        5.53      1.96 o 
 -10   2  17       17.41       14.81      1.78 o 
  -9   2  17        0.63        0.61      1.21 o 
  -8   2  17      103.16      117.53      3.95 o 
  -7   2  17        9.12        9.92      1.33 o 
  -6   2  17       97.34      104.13      2.59 o 
  -5   2  17      201.47      208.74      3.70 o 
  -4   2  17      526.86      529.93      7.36 o 
  -3   2  17      559.08      583.88      7.93 o 
  -2   2  17       69.95       72.95      2.44 o 
  -1   2  17       57.49       67.32      2.75 o 
   0   2  17       42.93       37.99      1.74 o 
   1   2  17      113.82      117.73      3.60 o 
   2   2  17        4.23        2.15      1.12 o 
   3   2  17       70.70       62.53      2.96 o 
   4   2  17      155.83      167.86      4.88 o 
   5   2  17       43.37       40.63      2.53 o 
   6   2  17        2.49       -0.30      1.32 o 
   7   2  17       27.02       28.30      2.18 o 
   8   2  17       28.76       30.51      3.20 o 
   9   2  17        8.00        8.00      2.39 o 
  10   2  17       11.13       10.96      2.94 o 
  11   2  17        0.41        0.01      2.95 o 
 -16   3  17        8.09       11.91      2.53 o 
 -15   3  17        0.12        4.64      1.92 o 
 -14   3  17        0.04        0.04      1.69 o 
 -13   3  17        3.67        4.56      2.45 o 
 -12   3  17       32.38       30.93      2.62 o 
 -11   3  17       94.95      103.90      3.82 o 
 -10   3  17       30.79       32.16      3.29 o 
  -9   3  17       10.48        9.57      1.66 o 
  -8   3  17        0.09       -1.11      1.11 o 
  -7   3  17        0.49       -1.06      1.06 o 
  -6   3  17       31.95       33.32      2.34 o 
  -5   3  17       56.12       54.20      2.85 o 
  -4   3  17       72.29       64.35      3.40 o 
  -3   3  17       17.09       17.70      2.02 o 
  -2   3  17        0.26       -0.34      1.30 o 
  -1   3  17      215.10      221.00      6.62 o 
   0   3  17       88.80       85.28      4.50 o 
   1   3  17        9.83        7.21      2.00 o 
   2   3  17      114.93      114.87      5.13 o 
   3   3  17      145.11      149.79      5.77 o 
   4   3  17       72.61       66.69      4.36 o 
   5   3  17       30.23       26.05      3.03 o 
   6   3  17       17.12       12.03      2.62 o 
   7   3  17        9.61        6.16      3.85 o 
   8   3  17        0.68        2.19      3.36 o 
   9   3  17        6.21        0.72      2.22 o 
  10   3  17        8.20        5.18      2.50 o 
  11   3  17        0.07       -2.47      5.30 o 
 -15   4  17        0.04        2.07      2.30 o 
 -14   4  17        9.69        6.40      2.28 o 
 -13   4  17        4.43        1.29      1.72 o 
 -12   4  17       31.06       28.64      3.01 o 
 -11   4  17       27.59       29.40      2.91 o 
 -10   4  17       17.24       17.90      2.22 o 
  -9   4  17        0.01       -1.44      1.44 o 
  -8   4  17       28.85       27.43      2.37 o 
  -7   4  17       17.80       15.92      2.00 o 
  -6   4  17        1.06        0.45      1.34 o 
  -5   4  17       35.88       29.35      2.39 o 
  -4   4  17       66.06       53.47      3.20 o 
  -3   4  17        0.39       -0.71      1.81 o 
  -2   4  17        4.13        4.74      3.25 o 
  -1   4  17       14.73       18.48      2.53 o 
   0   4  17        0.18       -0.34      1.64 o 
   1   4  17        0.06       -0.71      4.23 o 
   2   4  17        0.23       -1.64      1.64 o 
   3   4  17       17.70       13.07      2.55 o 
   4   4  17        0.00       -1.76      1.76 o 
   5   4  17        2.85       -0.92      2.02 o 
   6   4  17        0.04       -0.94      2.20 o 
   7   4  17        0.00        1.47      2.35 o 
   8   4  17        1.18       -2.11      2.11 o 
   9   4  17        1.45        2.99      2.74 o 
 -13   5  17        2.47        6.21      4.52 o 
 -12   5  17       17.18       14.57      4.63 o 
 -11   5  17       32.95       30.70      4.13 o 
 -10   5  17       31.45       35.96      3.71 o 
  -9   5  17       34.12       37.23      3.68 o 
  -8   5  17        0.27        0.19      2.11 o 
  -7   5  17       22.36       16.35      2.75 o 
  -6   5  17       18.25       16.14      2.66 o 
  -5   5  17        6.81        6.11      2.63 o 
  -4   5  17        1.84        4.05      3.04 o 
  -3   5  17       43.75       42.05      5.27 o 
  -2   5  17       84.94       83.61      7.15 o 
  -1   5  17       44.48       40.58      5.42 o 
   0   5  17       42.40       43.93      5.79 o 
   1   5  17       32.59       30.42      5.12 o 
   2   5  17        0.27       -0.21      3.08 o 
   3   5  17       13.86       14.64      4.33 o 
   4   5  17        9.30        8.85      3.94 o 
   5   5  17       14.35        7.57      3.98 o 
   6   5  17       32.69       36.71      3.97 o 
   7   5  17       17.88       16.31      3.48 o 
   8   5  17        1.09        2.07      2.47 o 
 -11   6  17        2.68        4.73      4.44 o 
 -10   6  17       13.62       11.65      3.54 o 
  -9   6  17       27.21       29.35      3.51 o 
  -8   6  17       24.58       29.13      4.66 o 
  -7   6  17       13.85       16.84      3.55 o 
  -6   6  17        1.36       -0.14      2.70 o 
  -5   6  17        2.57        2.30      2.75 o 
  -4   6  17        7.08        5.08      3.68 o 
  -3   6  17       30.08       37.90      7.96 o 
  -2   6  17       46.86       42.34      8.33 o 
  -1   6  17       16.18       11.12      3.90 o 
   0   6  17        1.75        1.21      3.66 o 
   1   6  17        3.58        2.51      3.63 o 
   2   6  17        4.22        3.61      3.85 o 
   3   6  17        0.03        2.87      3.70 o 
   4   6  17        4.77        2.91      3.83 o 
   5   6  17       67.34       79.78     12.42 o 
  -6   7  17        3.56       10.22      3.56 o 
  -5   7  17        0.49       -0.64      2.90 o 
  -4   7  17        4.70       -0.91      2.87 o 
  -3   7  17        7.20        0.64      3.00 o 
  -2   7  17        4.84        8.46      8.42 o 
  -1   7  17       16.70       11.93      4.29 o 
   0   7  17       34.50       33.25      5.94 o 
   1   7  17       32.15       30.96      9.10 o 
 -17   0  18        4.78        2.54      2.69 o 
 -16   0  18        0.20       -2.22      2.22 o 
 -15   0  18       14.60       12.81      3.01 o 
 -14   0  18        0.04       -1.63      3.22 o 
 -13   0  18        3.35       -0.66      2.16 o 
 -12   0  18       15.07       23.35      6.55 o 
 -11   0  18       57.34       54.82      3.23 o 
 -10   0  18       66.34       75.24      5.22 o 
  -9   0  18      282.08      291.27      7.00 o 
  -8   0  18      393.81      433.00      9.13 o 
  -7   0  18      434.34      475.45      9.67 o 
  -6   0  18       42.75       56.61      3.03 o 
  -5   0  18       45.62       50.80      3.45 o 
  -4   0  18        8.61        6.91      1.59 o 
  -3   0  18      100.12       98.20      3.63 o 
  -2   0  18      111.58      113.66      3.86 o 
  -1   0  18        2.01        3.63      1.27 o 
   0   0  18       31.58       30.46      2.27 o 
   1   0  18       74.67       78.24      3.17 o 
   2   0  18       42.23       43.37      2.31 o 
   3   0  18       42.01       43.67      2.38 o 
   4   0  18      108.88      119.86      3.75 o 
   5   0  18      180.88      205.89      5.73 o 
   6   0  18      102.01      107.95      4.22 o 
   7   0  18      105.43      118.31      4.44 o 
   8   0  18       95.59       92.04      5.71 o 
   9   0  18        9.47        6.66      2.60 o 
  10   0  18        3.17        3.61      3.17 o 
  11   0  18        8.29        3.81      2.88 o 
 -17   1  18       48.47       45.72      4.25 o 
 -16   1  18       64.82       69.22      4.95 o 
 -15   1  18      175.42      185.03      7.88 o 
 -14   1  18      137.31      147.33      4.17 o 
 -13   1  18        0.03        0.89      1.23 o 
 -12   1  18       31.33       25.77      1.95 o 
 -11   1  18      212.60      210.19      4.76 o 
 -10   1  18      493.32      494.08      8.14 o 
  -9   1  18      203.50      204.35      5.86 o 
  -8   1  18      267.64      283.57      5.45 o 
  -7   1  18       59.19       60.72      2.15 o 
  -6   1  18       59.16       54.29      1.86 o 
  -5   1  18      351.63      349.29      4.69 o 
  -4   1  18      699.78      707.33      8.43 o 
  -3   1  18      655.79      679.31      8.15 o 
  -2   1  18      386.82      383.63      5.23 o 
  -1   1  18       13.58       13.52      1.06 o 
   0   1  18      456.85      475.51      6.16 o 
   1   1  18      550.32      601.77      8.28 o 
   2   1  18      126.19      127.21      3.12 o 
   3   1  18       18.86       16.23      1.57 o 
   4   1  18        1.85       -0.76      1.23 o 
   5   1  18        5.94        7.16      1.37 o 
   6   1  18       28.07       27.61      2.27 o 
   7   1  18      112.64      124.54      4.25 o 
   8   1  18       43.52       41.86      2.77 o 
   9   1  18        0.02       -1.08      2.16 o 
  10   1  18        5.02        4.51      1.77 o 
  11   1  18        4.90        3.86      1.71 o 
 -16   2  18        8.46       11.58      3.76 o 
 -15   2  18       26.70       28.37      2.85 o 
 -14   2  18       77.02       83.00      4.15 o 
 -13   2  18      108.51      104.35      4.00 o 
 -12   2  18      156.20      157.10      4.89 o 
 -11   2  18       47.03       51.85      3.02 o 
 -10   2  18        4.11        4.59      1.47 o 
  -9   2  18       61.97       63.75      3.62 o 
  -8   2  18      295.87      286.49      7.07 o 
  -7   2  18       32.66       31.25      1.59 o 
  -6   2  18      202.32      197.88      3.65 o 
  -5   2  18       49.25       46.11      1.99 o 
  -4   2  18       98.83       98.88      5.47 o 
  -3   2  18      282.79      291.50      7.44 o 
  -2   2  18      918.49      918.70     11.59 o 
  -1   2  18      497.68      513.72      7.37 o 
   0   2  18      150.53      153.51      3.64 o 
   1   2  18      226.50      225.55      4.64 o 
   2   2  18        5.06        0.61      1.46 o 
   3   2  18       71.77       70.77      3.22 o 
   4   2  18      228.40      248.10      5.79 o 
   5   2  18      118.22      125.75      4.09 o 
   6   2  18        4.99        8.33      2.88 o 
   7   2  18        0.27       -1.49      1.80 o 
   8   2  18        1.01        0.27      2.01 o 
   9   2  18        4.31        0.68      2.46 o 
  10   2  18       28.00       23.57      4.81 o 
  11   2  18       21.24       23.45      3.84 o 
 -16   3  18        5.58        3.04      2.24 o 
 -15   3  18       11.06        9.71      2.15 o 
 -14   3  18        0.06       -0.47      1.70 o 
 -13   3  18        1.05        0.90      1.67 o 
 -12   3  18        2.96        1.67      1.56 o 
 -11   3  18        0.12        0.30      1.45 o 
 -10   3  18       38.05       38.44      2.56 o 
  -9   3  18       47.17       49.22      2.60 o 
  -8   3  18       59.20       58.40      2.74 o 
  -7   3  18        1.95       -0.32      1.23 o 
  -6   3  18      278.69      290.25      5.52 o 
  -5   3  18       84.69       91.96      4.79 o 
  -4   3  18        0.34       -1.27      1.27 o 
  -3   3  18      111.15      114.25      4.08 o 
  -2   3  18        2.57        1.35      1.43 o 
  -1   3  18       47.56       42.40      3.35 o 
   0   3  18       18.44       21.20      2.62 o 
   1   3  18       34.39       35.67      3.23 o 
   2   3  18       10.61       12.09      2.37 o 
   3   3  18        4.48        6.77      2.69 o 
   4   3  18        0.39       -0.13      1.89 o 
   5   3  18        0.09       -0.30      2.48 o 
   6   3  18       48.02       49.98      4.31 o 
   7   3  18       56.89       52.99      9.05 o 
   8   3  18       14.31       16.55      3.01 o 
   9   3  18        4.75        5.69      5.62 o 
  10   3  18        0.00       -1.41      2.18 o 
 -14   4  18        8.51        8.30      2.36 o 
 -13   4  18       12.59        7.07      1.97 o 
 -12   4  18       11.32       11.93      2.46 o 
 -11   4  18        3.97        2.98      2.06 o 
 -10   4  18        0.85        1.22      1.71 o 
  -9   4  18       13.40       11.74      2.23 o 
  -8   4  18       27.13       29.13      2.64 o 
  -7   4  18       23.09       22.95      2.25 o 
  -6   4  18       65.51       61.24      3.26 o 
  -5   4  18       88.20       95.50      4.65 o 
  -4   4  18       22.28       19.67      2.29 o 
  -3   4  18       56.38       57.10      3.90 o 
  -2   4  18      123.69      128.05      5.31 o 
  -1   4  18       22.27       26.85      2.95 o 
   0   4  18        1.22       -0.27      1.63 o 
   1   4  18        0.15        0.01      1.75 o 
   2   4  18        0.00       -1.77      1.77 o 
   3   4  18       30.41       31.70      3.40 o 
   4   4  18       87.18       96.25      5.44 o 
   5   4  18       12.33       15.23      2.82 o 
   6   4  18        0.83       -0.93      2.20 o 
   7   4  18        1.28        2.33      2.48 o 
   8   4  18        8.84        9.77      2.81 o 
   9   4  18       16.42       16.67      3.20 o 
 -13   5  18        0.54       -3.94      3.94 o 
 -12   5  18        8.64       -0.21      3.72 o 
 -11   5  18       28.87       28.42      4.05 o 
 -10   5  18       14.75       15.20      2.88 o 
  -9   5  18       25.46       23.78      3.21 o 
  -8   5  18       26.62       33.34      3.52 o 
  -7   5  18        5.60        4.57      2.27 o 
  -6   5  18       17.14       17.47      3.27 o 
  -5   5  18        7.01        4.06      2.74 o 
  -4   5  18       15.55       13.16      3.74 o 
  -3   5  18       10.91        9.43      3.49 o 
  -2   5  18        3.48        5.23      3.37 o 
  -1   5  18       18.68       14.38      4.00 o 
   0   5  18       50.54       60.61      6.52 o 
   1   5  18       89.02       83.46     11.93 o 
   2   5  18       20.26       23.36      4.90 o 
   3   5  18        0.02       -2.53      3.17 o 
   4   5  18        0.52        1.11      2.19 o 
   5   5  18        4.80        2.36      2.52 o 
   6   5  18       15.95       16.17      3.15 o 
   7   5  18       38.91       36.18      5.24 o 
 -10   6  18       12.70       10.36      3.64 o 
  -9   6  18        0.29        1.92      2.73 o 
  -8   6  18        1.67        1.77      2.61 o 
  -7   6  18        0.43        2.24      2.81 o 
  -6   6  18       11.34       12.16      3.23 o 
  -5   6  18        0.55        1.44      2.72 o 
  -4   6  18       11.63       11.38      3.42 o 
  -3   6  18        0.74        2.05      3.05 o 
  -2   6  18        0.49        0.18      3.32 o 
  -1   6  18        3.71        0.90      4.12 o 
   0   6  18        3.41        4.71      3.50 o 
   1   6  18        0.46        1.00      3.47 o 
   2   6  18        0.11        6.92      3.91 o 
   3   6  18        2.85        1.95      5.84 o 
   4   6  18        3.18        4.07      3.96 o 
  -3   7  18        4.66        3.31      3.39 o 
 -17   1  19        1.56        1.57      3.56 o 
 -16   1  19        6.80        5.86      2.64 o 
 -15   1  19       12.31       12.24      2.72 o 
 -14   1  19        4.20        4.58      1.49 o 
 -13   1  19       19.99       20.87      2.07 o 
 -12   1  19       16.88       17.95      1.77 o 
 -11   1  19        4.38        5.58      1.36 o 
 -10   1  19        2.38        2.96      1.26 o 
  -9   1  19       38.00       36.45      2.45 o 
  -8   1  19       24.89       28.37      2.71 o 
  -7   1  19      291.94      286.53      5.46 o 
  -6   1  19       56.36       62.20      2.16 o 
  -5   1  19       25.19       25.30      2.16 o 
  -4   1  19       19.29       18.57      1.36 o 
  -3   1  19       20.70       16.83      1.14 o 
  -2   1  19        8.73        8.71      1.02 o 
  -1   1  19      158.15      166.36      3.62 o 
   0   1  19       18.62       18.83      1.48 o 
   1   1  19       27.82       29.22      1.73 o 
   2   1  19       32.89       31.41      1.80 o 
   3   1  19        0.05       -0.90      1.01 o 
   4   1  19       14.95        9.58      1.48 o 
   5   1  19       50.09       50.28      2.52 o 
   6   1  19       29.33       26.62      2.07 o 
   7   1  19        0.26       -0.39      1.48 o 
   8   1  19        2.13        0.64      1.48 o 
   9   1  19        0.09       -1.58      1.58 o 
  10   1  19        0.36        0.05      1.54 o 
 -16   2  19        0.69       -0.42      1.87 o 
 -15   2  19       37.52       32.91      3.01 o 
 -14   2  19       51.39       45.93      3.28 o 
 -13   2  19       76.73       74.61      3.95 o 
 -12   2  19        9.68        5.50      1.83 o 
 -11   2  19       16.00       15.84      2.19 o 
 -10   2  19      105.66       98.86      3.64 o 
  -9   2  19       32.70       27.24      2.78 o 
  -8   2  19       13.30       12.10      1.73 o 
  -7   2  19        4.12        3.61      1.26 o 
  -6   2  19      151.98      148.41      3.90 o 
  -5   2  19       98.12       96.58      2.60 o 
  -4   2  19       15.05       12.43      1.51 o 
  -3   2  19        8.47       10.45      1.47 o 
  -2   2  19       30.72       27.51      1.64 o 
  -1   2  19       31.88       34.19      1.80 o 
   0   2  19        7.48        5.17      1.15 o 
   1   2  19       20.14       18.50      1.60 o 
   2   2  19       29.20       28.11      2.22 o 
   3   2  19       35.11       36.95      3.56 o 
   4   2  19       19.71       18.42      1.93 o 
   5   2  19        2.65        0.74      1.30 o 
   6   2  19        0.52       -0.85      1.87 o 
   7   2  19        4.98        4.62      2.15 o 
   8   2  19        1.06       -1.19      2.31 o 
   9   2  19        0.15       -2.29      2.42 o 
  10   2  19        0.68       -2.51      2.51 o 
 -15   3  19        1.03       -0.35      2.04 o 
 -14   3  19       13.83       19.86      2.46 o 
 -13   3  19        9.49        8.38      2.84 o 
 -12   3  19       10.14       11.46      2.76 o 
 -11   3  19       19.25       26.47      2.34 o 
 -10   3  19       10.02       10.07      1.77 o 
  -9   3  19       12.02        9.67      1.76 o 
  -8   3  19      129.74      126.97      3.74 o 
  -7   3  19      421.49      418.24      7.12 o 
  -6   3  19      595.42      593.99     13.86 o 
  -5   3  19      132.86      127.48      4.09 o 
  -4   3  19       84.11       78.67      3.76 o 
  -3   3  19       91.52       84.76      3.80 o 
  -2   3  19       17.86       15.47      2.65 o 
  -1   3  19       92.56      102.58      6.94 o 
   0   3  19      129.33      128.11      5.32 o 
   1   3  19       71.69       67.14      4.34 o 
   2   3  19       13.06       10.01      2.40 o 
   3   3  19        1.86        0.85      2.85 o 
   4   3  19        3.32        2.49      2.05 o 
   5   3  19        7.99        4.28      2.82 o 
   6   3  19        0.79       -2.18      2.52 o 
   7   3  19        0.08        0.16      2.05 o 
   8   3  19        0.00       -2.09      2.09 o 
   9   3  19        0.00       -2.16      2.16 o 
 -14   4  19       25.89       28.44      2.85 o 
 -13   4  19        2.42        2.48      1.83 o 
 -12   4  19        0.98       -0.32      2.01 o 
 -11   4  19        1.79        1.60      2.07 o 
 -10   4  19        5.18        5.33      1.91 o 
  -9   4  19        0.12        0.04      1.58 o 
  -8   4  19       11.31       10.31      1.96 o 
  -7   4  19       13.24       12.34      2.75 o 
  -6   4  19        2.98        1.55      1.59 o 
  -5   4  19       24.30       20.62      2.21 o 
  -4   4  19       94.36      113.62      9.90 o 
  -3   4  19       11.44       12.87      2.41 o 
  -2   4  19        7.91        5.75      4.72 o 
  -1   4  19       27.69       25.21      4.74 o 
   0   4  19        2.39       -0.19      1.82 o 
   1   4  19        0.39       -0.13      2.86 o 
   2   4  19        2.08        1.83      3.64 o 
   3   4  19        0.51        1.42      2.22 o 
   4   4  19        0.00       -1.90      2.83 o 
   5   4  19        0.03       -1.60      2.08 o 
   6   4  19        2.17        0.49      2.27 o 
   7   4  19        2.41        1.52      2.70 o 
   8   4  19        8.95        5.46      2.56 o 
 -12   5  19        3.10        2.68      4.06 o 
 -11   5  19        0.14        1.67      2.88 o 
 -10   5  19        1.82        1.74      2.35 o 
  -9   5  19       12.08       15.20      2.94 o 
  -8   5  19       40.42       45.94      4.09 o 
  -7   5  19       19.26       20.38      3.48 o 
  -6   5  19        6.94        4.57      2.72 o 
  -5   5  19        1.12       -0.36      2.21 o 
  -4   5  19        6.72        2.37      3.09 o 
  -3   5  19       12.13       15.20      4.17 o 
  -2   5  19       32.26       27.70      4.78 o 
  -1   5  19       76.06       92.75     10.18 o 
   0   5  19       24.15       13.28      5.68 o 
   1   5  19        0.11       -1.02      3.09 o 
   2   5  19        0.60        0.87      3.33 o 
   3   5  19        0.30       -0.21      1.98 o 
   4   5  19        3.50        3.79      2.40 o 
   5   5  19       11.70       14.14      4.82 o 
   6   5  19        4.60        5.52      2.77 o 
  -9   6  19       35.38       38.19      4.66 o 
  -8   6  19       37.12       41.72      5.29 o 
  -7   6  19       20.04       29.53      7.25 o 
  -6   6  19        2.06       -2.51      2.53 o 
  -5   6  19        3.24        2.87      2.99 o 
  -4   6  19       23.82       29.72      4.62 o 
  -3   6  19       15.66       23.61      4.88 o 
  -2   6  19        2.20       -0.65      3.72 o 
  -1   6  19        9.38        0.97      3.45 o 
   0   6  19        8.72        3.22      3.43 o 
   1   6  19       15.93       14.59      4.55 o 
   2   6  19       32.31       29.13      5.53 o 
   3   6  19       27.00       33.89      6.21 o 
 -16   0  20        7.52        4.16      2.68 o 
 -15   0  20       18.16       23.91      3.65 o 
 -14   0  20       62.96       63.53      5.08 o 
 -13   0  20      172.67      196.19      8.39 o 
 -12   0  20        0.09        0.44      1.95 o 
 -11   0  20       29.94       24.86      2.46 o 
 -10   0  20      114.31      114.41      4.39 o 
  -9   0  20      166.84      164.86      5.15 o 
  -8   0  20       89.82       99.10      6.44 o 
  -7   0  20        0.08        2.02      1.85 o 
  -6   0  20        1.04       -0.26      1.22 o 
  -5   0  20      132.16      125.97      4.28 o 
  -4   0  20      367.83      401.74      8.55 o 
  -3   0  20      163.39      177.42      5.04 o 
  -2   0  20        0.74        0.96      1.23 o 
  -1   0  20       23.51       21.38      2.00 o 
   0   0  20       41.88       37.97      2.53 o 
   1   0  20        8.22        4.43      1.44 o 
   2   0  20       47.70       60.50      3.25 o 
   3   0  20       29.38       25.64      2.27 o 
   4   0  20        0.04       -1.45      1.45 o 
   5   0  20       97.85      100.46      4.65 o 
   6   0  20      209.78      225.50      8.68 o 
   7   0  20      134.72      162.90     10.72 o 
   8   0  20       76.96       78.83      5.60 o 
   9   0  20       11.50        9.32      3.02 o 
  10   0  20        0.04       -0.41      3.12 o 
 -16   1  20       24.79       28.78      3.87 o 
 -15   1  20       23.22       20.87      3.07 o 
 -14   1  20        0.16       -1.29      1.29 o 
 -13   1  20        5.00        5.96      1.52 o 
 -12   1  20        7.27        6.97      1.60 o 
 -11   1  20       10.86        9.75      1.48 o 
 -10   1  20       23.57       22.74      1.90 o 
  -9   1  20      111.96      115.43      3.89 o 
  -8   1  20      106.22       99.53      3.22 o 
  -7   1  20        7.10        4.77      1.18 o 
  -6   1  20       31.25       29.17      1.89 o 
  -5   1  20       12.07       13.21      1.44 o 
  -4   1  20        0.37       -1.06      1.07 o 
  -3   1  20        0.17       -0.54      1.84 o 
  -2   1  20        6.63        4.48      1.16 o 
  -1   1  20      145.37      154.84      3.54 o 
   0   1  20      185.03      204.94      4.13 o 
   1   1  20       27.45       26.71      2.23 o 
   2   1  20       26.59       29.01      1.97 o 
   3   1  20        7.74        8.62      1.43 o 
   4   1  20        2.05       -0.70      1.14 o 
   5   1  20       13.50       16.32      2.31 o 
   6   1  20       44.39       44.15      2.70 o 
   7   1  20       37.40       32.98      2.62 o 
   8   1  20        7.48        8.04      1.75 o 
   9   1  20        0.09       -0.12      1.51 o 
  10   1  20        5.48        4.51      1.76 o 
 -16   2  20        0.36        0.63      1.93 o 
 -15   2  20        0.21        2.72      1.88 o 
 -14   2  20        2.17        1.35      1.81 o 
 -13   2  20        2.10        0.22      1.78 o 
 -12   2  20        0.06       -0.33      1.95 o 
 -11   2  20        7.70        5.18      1.77 o 
 -10   2  20       68.23       59.13      4.98 o 
  -9   2  20      229.83      225.86      7.30 o 
  -8   2  20       19.46       18.54      1.93 o 
  -7   2  20       69.15       70.75      2.91 o 
  -6   2  20      145.96      151.62      3.29 o 
  -5   2  20       24.55       22.66      1.63 o 
  -4   2  20        0.99        0.70      0.95 o 
  -3   2  20      129.02      122.48      3.10 o 
  -2   2  20       19.49       17.62      1.43 o 
  -1   2  20        0.74        2.77      1.02 o 
   0   2  20       37.23       34.79      2.57 o 
   1   2  20       11.01       11.38      1.50 o 
   2   2  20       16.92       17.99      1.63 o 
   3   2  20        0.79        1.08      1.75 o 
   4   2  20        3.94        4.69      1.29 o 
   5   2  20        6.95        4.44      2.55 o 
   6   2  20        5.21        3.41      2.19 o 
   7   2  20        3.46        3.09      2.26 o 
   8   2  20       17.46       19.76      3.68 o 
   9   2  20        9.56       11.02      3.31 o 
 -15   3  20       62.92       67.66      4.18 o 
 -14   3  20        0.14        2.79      2.10 o 
 -13   3  20      152.06      179.83      6.88 o 
 -12   3  20      130.20      135.34      4.57 o 
 -11   3  20      124.91      129.32      4.36 o 
 -10   3  20       39.56       45.89      2.84 o 
  -9   3  20        6.06        1.95      1.39 o 
  -8   3  20       34.75       35.69      2.34 o 
  -7   3  20      235.74      248.89      5.26 o 
  -6   3  20       79.99       95.46      3.49 o 
  -5   3  20       13.68       12.90      1.69 o 
  -4   3  20        0.12       -1.23      1.23 o 
  -3   3  20       25.91       21.21      2.49 o 
  -2   3  20       42.53       51.88      3.81 o 
  -1   3  20      299.50      298.42      8.43 o 
   0   3  20      334.44      339.12     11.03 o 
   1   3  20      180.36      182.14     11.35 o 
   2   3  20       29.31       29.62      3.28 o 
   3   3  20       23.65       27.02      3.14 o 
   4   3  20      107.03      118.39      7.57 o 
   5   3  20      121.65      129.95      6.13 o 
   6   3  20       25.75       19.23      3.11 o 
   7   3  20        0.12        0.25      2.18 o 
   8   3  20        0.18       -2.22      3.17 o 
 -13   4  20       13.27       14.60      2.38 o 
 -12   4  20       21.61       22.34      2.95 o 
 -11   4  20       10.33       10.98      3.55 o 
 -10   4  20       89.04       91.93      4.26 o 
  -9   4  20       90.41       90.08      5.45 o 
  -8   4  20       33.51       33.23      2.76 o 
  -7   4  20       37.04       38.43      2.82 o 
  -6   4  20        7.05        6.15      1.79 o 
  -5   4  20       25.01       23.97      2.75 o 
  -4   4  20       95.78       88.18      4.96 o 
  -3   4  20      155.24      151.15      5.98 o 
  -2   4  20      222.48      212.98     11.20 o 
  -1   4  20      110.09      109.57      6.70 o 
   0   4  20       15.95       16.58      2.78 o 
   1   4  20        0.03       -1.58      1.89 o 
   2   4  20        9.13       11.41      2.59 o 
   3   4  20       21.85       22.66      3.18 o 
   4   4  20       15.84       17.83      3.12 o 
   5   4  20       14.52       16.61      3.03 o 
   6   4  20       11.77       10.20      2.87 o 
   7   4  20        0.01       -0.49      2.39 o 
 -11   5  20        0.07        3.08      3.06 o 
 -10   5  20        1.26        2.48      2.42 o 
  -9   5  20        5.78        3.92      2.48 o 
  -8   5  20       11.89       10.10      3.06 o 
  -7   5  20       53.61       58.42      5.27 o 
  -6   5  20       48.21       44.84      4.78 o 
  -5   5  20       53.90       51.61      5.08 o 
  -4   5  20       26.28       25.38      4.65 o 
  -3   5  20        0.60        4.38      3.42 o 
  -2   5  20        0.02       -0.91      5.49 o 
  -1   5  20        0.39       -2.74      2.74 o 
   0   5  20        6.70        5.69      4.12 o 
   1   5  20        1.54       -2.77      2.77 o 
   2   5  20        0.07       -0.79      2.11 o 
   3   5  20        0.78       -2.12      2.12 o 
   4   5  20       10.24       10.43      2.92 o 
   5   5  20       14.72       17.65      4.13 o 
  -8   6  20       20.63       26.87      4.36 o 
  -7   6  20       10.88        6.53      3.22 o 
  -6   6  20        0.91        1.28      2.93 o 
  -5   6  20       23.00       19.50      4.14 o 
  -4   6  20       38.55       34.42      4.67 o 
  -3   6  20       58.88       50.62      6.59 o 
  -2   6  20       28.36       24.39      4.91 o 
  -1   6  20        5.98        6.20      3.90 o 
   0   6  20        1.70       -3.17      3.17 o 
   1   6  20        3.47       -0.26      3.19 o 
   2   6  20       32.97       36.10      6.43 o 
 -16   1  21        5.42        4.80      2.63 o 
 -15   1  21        7.81       10.11      2.83 o 
 -14   1  21       11.18        8.87      2.06 o 
 -13   1  21       29.59       24.92      2.10 o 
 -12   1  21       52.65       45.22      2.56 o 
 -11   1  21       46.49       43.44      2.49 o 
 -10   1  21       33.60       43.48      2.45 o 
  -9   1  21       11.36       11.56      1.55 o 
  -8   1  21       26.88       25.60      1.95 o 
  -7   1  21        0.23        0.64      1.06 o 
  -6   1  21        1.33        1.26      1.06 o 
  -5   1  21       30.37       30.72      2.21 o 
  -4   1  21       31.05       32.36      1.98 o 
  -3   1  21        8.14        8.70      1.56 o 
  -2   1  21        0.00       -0.99      0.99 o 
  -1   1  21       83.91       86.54      2.97 o 
   0   1  21       41.17       36.13      2.10 o 
   1   1  21        0.04        0.26      1.17 o 
   2   1  21       19.44       21.80      1.83 o 
   3   1  21       12.50       10.65      1.57 o 
   4   1  21       15.12       14.08      1.71 o 
   5   1  21        1.12        1.62      1.35 o 
   6   1  21        1.71        0.62      1.46 o 
   7   1  21        6.08        8.48      1.75 o 
   8   1  21        6.74       11.24      1.91 o 
   9   1  21        0.92       -1.54      1.54 o 
 -15   2  21        6.61        3.71      2.07 o 
 -14   2  21        4.76        6.55      2.12 o 
 -13   2  21        1.94        2.35      1.80 o 
 -12   2  21       12.86        9.85      2.44 o 
 -11   2  21       18.12       13.53      2.20 o 
 -10   2  21        3.88        6.04      1.78 o 
  -9   2  21        0.79       -1.80      1.92 o 
  -8   2  21        5.24        4.42      1.61 o 
  -7   2  21       51.67       45.04      2.87 o 
  -6   2  21       16.50       12.22      3.11 o 
  -5   2  21        7.88        5.59      1.21 o 
  -4   2  21        3.67        3.05      1.04 o 
  -3   2  21        4.00        1.69      1.00 o 
  -2   2  21        1.88       -0.48      0.94 o 
  -1   2  21       90.16      100.91      3.24 o 
   0   2  21      122.88      126.84      3.61 o 
   1   2  21        5.68        3.54      1.26 o 
   2   2  21       68.96       70.88      2.93 o 
   3   2  21       41.19       35.54      2.16 o 
   4   2  21        8.29        4.83      1.74 o 
   5   2  21        0.22        1.02      1.64 o 
   6   2  21        2.08        0.41      1.81 o 
   7   2  21        2.72        1.80      1.98 o 
   8   2  21        4.54        3.19      2.21 o 
 -14   3  21        4.64        0.98      2.04 o 
 -13   3  21        9.13       12.90      2.39 o 
 -12   3  21       16.57       18.74      2.55 o 
 -11   3  21        7.23        9.26      2.20 o 
 -10   3  21        1.21        1.78      1.70 o 
  -9   3  21        2.21        3.94      1.49 o 
  -8   3  21        2.98        2.81      1.46 o 
  -7   3  21        0.08       -0.72      1.32 o 
  -6   3  21       19.89       15.32      1.81 o 
  -5   3  21       15.17       14.81      2.35 o 
  -4   3  21       37.37       38.03      2.51 o 
  -3   3  21      172.95      167.39      5.17 o 
  -2   3  21       78.74       79.91      3.96 o 
  -1   3  21       38.34       36.32      2.86 o 
   0   3  21       53.08       50.10      3.42 o 
   1   3  21       21.94       20.34      2.29 o 
   2   3  21        0.02       -0.30      1.55 o 
   3   3  21       15.42       12.91      2.71 o 
   4   3  21        1.12       -0.52      2.08 o 
   5   3  21        8.04        6.65      2.55 o 
   6   3  21        9.19        4.28      3.64 o 
   7   3  21       13.12       14.63      4.38 o 
   8   3  21       12.75        8.12      4.33 o 
 -13   4  21        9.22        8.95      2.23 o 
 -12   4  21       23.43       22.97      2.64 o 
 -11   4  21       67.30       80.14      4.64 o 
 -10   4  21       42.49       47.32      3.71 o 
  -9   4  21       11.81       11.61      2.13 o 
  -8   4  21        4.49        2.60      1.82 o 
  -7   4  21       32.90       35.35      2.85 o 
  -6   4  21        4.08        2.91      1.78 o 
  -5   4  21        0.42       -1.53      1.83 o 
  -4   4  21       37.90       26.31      3.10 o 
  -3   4  21      130.86      136.56     12.18 o 
  -2   4  21       81.09       90.93      5.28 o 
  -1   4  21       32.32       27.90      3.31 o 
   0   4  21       30.23       37.80      3.69 o 
   1   4  21       19.91       20.89      3.87 o 
   2   4  21        0.07       -0.61      2.11 o 
   3   4  21        2.10        1.98      2.35 o 
   4   4  21        2.68        0.44      3.31 o 
   5   4  21       13.50        9.02      3.79 o 
   6   4  21       15.21       12.88      3.01 o 
 -11   5  21        6.23        6.44      2.50 o 
 -10   5  21       41.27       36.88      3.93 o 
  -9   5  21       94.02      106.34      6.90 o 
  -8   5  21       78.33       70.49      5.69 o 
  -7   5  21       82.84       88.57      6.31 o 
  -6   5  21       33.63       37.94      6.45 o 
  -5   5  21        0.08       -2.40      2.40 o 
  -4   5  21        0.14       -1.38      2.52 o 
  -3   5  21       11.07        7.47      4.15 o 
  -2   5  21       94.76      104.36      8.53 o 
  -1   5  21       57.65       64.15      6.80 o 
   0   5  21        6.64        3.74      2.46 o 
   1   5  21        0.61        2.05      2.33 o 
   2   5  21        7.19        8.05      2.77 o 
   3   5  21       12.71       18.75      3.33 o 
   4   5  21        3.57        4.06      2.73 o 
  -6   6  21       27.77       35.69      4.89 o 
  -5   6  21       22.36       23.73      6.07 o 
  -4   6  21        6.06        7.64      3.37 o 
  -3   6  21        0.82       -0.39      3.42 o 
  -2   6  21        4.57        0.34      3.58 o 
  -1   6  21        7.48        0.19      3.80 o 
   0   6  21       13.08       12.18      7.88 o 
 -15   0  22       41.06       50.93      4.95 o 
 -14   0  22       77.13       82.16      5.84 o 
 -13   0  22        3.01        1.64      2.42 o 
 -12   0  22        0.01       -1.86      2.13 o 
 -11   0  22       28.11       31.35      4.42 o 
 -10   0  22      260.80      290.24      9.24 o 
  -9   0  22      188.96      213.21      6.63 o 
  -8   0  22       66.40       76.06      3.81 o 
  -7   0  22      152.78      165.54      5.19 o 
  -6   0  22       39.73       35.42      2.68 o 
  -5   0  22       70.45       77.08      7.10 o 
  -4   0  22      164.36      174.21      5.22 o 
  -3   0  22      250.74      262.99      6.59 o 
  -2   0  22      214.82      238.06      6.16 o 
  -1   0  22       48.72       45.64      2.85 o 
   0   0  22       13.80       14.85      1.92 o 
   1   0  22       84.95      110.09      4.17 o 
   2   0  22        0.02       -1.28      1.28 o 
   3   0  22        7.50        4.45      1.83 o 
   4   0  22        0.23       -2.74      2.74 o 
   5   0  22       12.24        3.43      3.07 o 
   6   0  22       41.08       41.32      5.09 o 
   7   0  22       52.57       55.62      5.98 o 
   8   0  22       12.89        7.46      3.49 o 
 -15   1  22        9.48        6.07      2.54 o 
 -14   1  22       10.21        5.96      2.07 o 
 -13   1  22       14.41       11.85      1.77 o 
 -12   1  22       46.73       42.66      2.54 o 
 -11   1  22       12.82       12.41      1.95 o 
 -10   1  22        0.06       -0.76      1.23 o 
  -9   1  22        4.51        4.90      1.39 o 
  -8   1  22      119.57      123.82      3.71 o 
  -7   1  22       78.19       77.17      3.02 o 
  -6   1  22        2.46        1.45      1.20 o 
  -5   1  22       14.32       13.95      1.61 o 
  -4   1  22       61.66       54.14      2.55 o 
  -3   1  22      118.69      125.78      4.83 o 
  -2   1  22      147.30      141.48      3.82 o 
  -1   1  22      131.94      144.08      3.81 o 
   0   1  22       93.68       93.76      3.19 o 
   1   1  22      137.02      146.09      4.24 o 
   2   1  22       12.84       11.40      1.72 o 
   3   1  22       74.55       81.90      3.43 o 
   4   1  22      119.52      140.79      4.32 o 
   5   1  22       53.13       53.75      3.42 o 
   6   1  22       16.30       18.69      3.27 o 
   7   1  22       12.34       12.96      2.09 o 
   8   1  22        8.37        3.88      1.79 o 
 -15   2  22        6.73        8.40      2.24 o 
 -14   2  22       26.35       32.31      3.24 o 
 -13   2  22        3.99        5.28      2.04 o 
 -12   2  22       32.22       31.19      2.86 o 
 -11   2  22       48.97       51.98      3.42 o 
 -10   2  22      111.16      102.20      4.73 o 
  -9   2  22       88.54       94.36      4.10 o 
  -8   2  22       60.81       64.17      6.32 o 
  -7   2  22        1.45        1.16      1.47 o 
  -6   2  22       92.18       92.46      3.98 o 
  -5   2  22       40.56       37.59      2.65 o 
  -4   2  22       45.00       45.29      2.84 o 
  -3   2  22       23.21       24.63      1.97 o 
  -2   2  22        0.20       -0.56      1.02 o 
  -1   2  22        0.91       -1.02      1.07 o 
   0   2  22       36.17       35.17      2.15 o 
   1   2  22       11.69       14.71      1.61 o 
   2   2  22        5.87        5.63      2.07 o 
   3   2  22        1.62        0.40      1.59 o 
   4   2  22        2.11       -0.13      1.63 o 
   5   2  22        3.87        0.95      1.77 o 
   6   2  22       18.89       14.97      3.02 o 
   7   2  22       28.62       31.57      3.27 o 
   8   2  22        3.89        3.65      2.54 o 
 -14   3  22       16.28       16.01      2.61 o 
 -13   3  22        0.92        0.99      2.00 o 
 -12   3  22        9.57        7.85      2.24 o 
 -11   3  22        8.78       11.37      2.98 o 
 -10   3  22        6.36        4.34      1.90 o 
  -9   3  22        7.63        7.31      1.96 o 
  -8   3  22        0.07        1.75      1.65 o 
  -7   3  22        1.38       -0.96      1.40 o 
  -6   3  22      102.17       99.68      3.67 o 
  -5   3  22      289.62      292.70      5.86 o 
  -4   3  22       30.72       27.13      2.56 o 
  -3   3  22        7.29        7.13      1.83 o 
  -2   3  22       64.52       68.33      3.67 o 
  -1   3  22       26.15       30.36      2.63 o 
   0   3  22        5.28        7.52      2.13 o 
   1   3  22        5.82        3.60      1.77 o 
   2   3  22        0.00       -1.61      1.61 o 
   3   3  22        7.08        4.41      1.92 o 
   4   3  22       16.03       17.09      2.40 o 
   5   3  22        7.24        1.97      2.77 o 
   6   3  22        1.84        0.78      2.71 o 
   7   3  22        4.74        2.26      2.47 o 
 -12   4  22        9.28       11.62      2.41 o 
 -11   4  22       15.45       17.08      2.79 o 
 -10   4  22       27.20       23.93      2.70 o 
  -9   4  22       24.16       27.31      2.77 o 
  -8   4  22       14.03       13.22      2.26 o 
  -7   4  22        0.56        0.02      1.70 o 
  -6   4  22       42.90       42.11      3.42 o 
  -5   4  22       15.17       15.35      2.49 o 
  -4   4  22        0.74        1.82      2.14 o 
  -3   4  22        6.63       10.29      3.04 o 
  -2   4  22        0.95       -1.68      2.10 o 
  -1   4  22        3.55        6.83      2.46 o 
   0   4  22       13.54       18.67      3.06 o 
   1   4  22       34.12       34.83      3.76 o 
   2   4  22       12.76        6.59      2.64 o 
   3   4  22        2.31        1.72      2.32 o 
   4   4  22        1.87       -1.36      2.31 o 
   5   4  22        0.08        2.51      2.52 o 
 -10   5  22        0.21       -0.66      1.95 o 
  -9   5  22       15.43       13.23      2.71 o 
  -8   5  22       13.47       12.53      3.38 o 
  -7   5  22        5.09        4.13      3.04 o 
  -6   5  22        5.66        2.31      2.90 o 
  -5   5  22        0.72        0.91      2.80 o 
  -4   5  22       24.73       18.66      3.74 o 
  -3   5  22       26.30       30.46      3.61 o 
  -2   5  22       12.94       10.96      2.78 o 
  -1   5  22       11.07       10.45      2.72 o 
   0   5  22        0.36        0.64      2.35 o 
   1   5  22        1.00        0.57      2.80 o 
   2   5  22        1.62        3.58      2.57 o 
   3   5  22        0.80       -1.18      2.45 o 
 -15   1  23       11.17        7.70      2.68 o 
 -14   1  23       24.71       25.06      2.98 o 
 -13   1  23       37.06       35.91      2.43 o 
 -12   1  23       32.33       32.24      2.89 o 
 -11   1  23        1.17       -0.69      1.34 o 
 -10   1  23        0.37        1.03      1.31 o 
  -9   1  23        0.66       -0.25      1.96 o 
  -8   1  23       18.41       15.86      1.77 o 
  -7   1  23        0.42        0.36      1.18 o 
  -6   1  23        1.91        2.83      1.30 o 
  -5   1  23       17.73       17.67      1.77 o 
  -4   1  23       36.73       33.65      2.18 o 
  -3   1  23       40.79       36.38      2.88 o 
  -2   1  23       11.81       12.50      1.60 o 
  -1   1  23       38.36       36.59      2.20 o 
   0   1  23       25.58       23.33      2.37 o 
   1   1  23       12.18       14.05      1.86 o 
   2   1  23        7.76        6.06      1.68 o 
   3   1  23       15.93       14.32      1.98 o 
   4   1  23       10.73       11.38      2.04 o 
   5   1  23        1.63        2.60      1.65 o 
   6   1  23       17.77       17.48      3.72 o 
   7   1  23       19.97       18.08      2.97 o 
 -14   2  23       22.90       27.19      3.35 o 
 -13   2  23        0.08       -1.35      1.98 o 
 -12   2  23       13.58       12.69      3.86 o 
 -11   2  23        0.04       -0.28      1.74 o 
 -10   2  23        1.56        2.29      1.76 o 
  -9   2  23        0.28        0.88      1.67 o 
  -8   2  23       35.35       34.40      2.80 o 
  -7   2  23      105.36      108.02      4.22 o 
  -6   2  23       39.88       37.44      3.11 o 
  -5   2  23        1.00        1.41      1.49 o 
  -4   2  23       19.85       21.15      2.29 o 
  -3   2  23        8.54        7.25      1.73 o 
  -2   2  23        2.77        1.54      1.66 o 
  -1   2  23        2.92       -0.57      1.61 o 
   0   2  23       12.71        9.98      2.03 o 
   1   2  23        7.04        4.69      1.92 o 
   2   2  23        0.15        0.46      1.72 o 
   3   2  23        0.01       -0.26      1.63 o 
   4   2  23        0.10        0.58      1.73 o 
   5   2  23        0.24        1.39      1.88 o 
   6   2  23        0.38       -2.40      5.03 o 
   7   2  23        0.40       -1.54      2.01 o 
 -13   3  23        0.31        0.65      2.19 o 
 -12   3  23        7.74        8.75      2.36 o 
 -11   3  23        5.72        4.22      1.99 o 
 -10   3  23        0.13        1.82      1.79 o 
  -9   3  23        5.34        1.48      1.91 o 
  -8   3  23        2.45        1.57      1.72 o 
  -7   3  23        0.31        1.17      1.60 o 
  -6   3  23        1.87        0.47      1.63 o 
  -5   3  23        3.86        6.00      1.78 o 
  -4   3  23        0.25       -1.35      1.56 o 
  -3   3  23        3.53        1.46      1.65 o 
  -2   3  23       24.93       23.28      2.89 o 
  -1   3  23       19.50       16.88      2.29 o 
   0   3  23        7.31        4.67      1.88 o 
   1   3  23        4.81        2.27      2.28 o 
   2   3  23       14.47       10.42      3.08 o 
   3   3  23        4.33        0.87      1.85 o 
   4   3  23        0.00        0.26      1.83 o 
   5   3  23        0.08       -1.89      2.14 o 
   6   3  23        1.43        1.29      1.93 o 
 -11   4  23       15.69       12.39      3.30 o 
 -10   4  23        4.88        5.98      2.62 o 
  -9   4  23        1.81       -0.57      2.23 o 
  -8   4  23       18.51       19.86      2.51 o 
  -7   4  23        5.48        3.88      2.12 o 
  -6   4  23        8.62        7.11      2.34 o 
  -5   4  23        6.92        4.02      2.27 o 
  -4   4  23        0.34        0.53      2.64 o 
  -3   4  23        0.03        1.00      2.18 o 
  -2   4  23       23.97       26.13      5.76 o 
  -1   4  23       75.27       74.74      5.07 o 
   0   4  23       35.28       32.23      3.73 o 
   1   4  23        0.00        0.14      2.33 o 
   2   4  23        1.44        0.08      2.28 o 
   3   4  23        1.07        1.31      2.49 o 
   4   4  23        6.78        4.97      2.81 o 
  -8   5  23        0.64        1.61      2.14 o 
  -7   5  23        1.71       -1.47      2.56 o 
  -6   5  23        0.40       -2.03      2.03 o 
  -5   5  23        3.82        0.09      2.17 o 
  -4   5  23        7.31        7.64      2.48 o 
  -3   5  23        3.08        3.33      2.51 o 
  -2   5  23        3.31        3.10      2.51 o 
  -1   5  23        0.80        1.20      3.49 o 
   0   5  23        0.42       -2.23      2.23 o 
   1   5  23        0.34       -2.42      2.42 o 
 -14   0  24        8.76       10.18      3.13 o 
 -13   0  24       19.87       14.81      3.32 o 
 -12   0  24       20.47        9.81      2.91 o 
 -11   0  24      114.64      121.05      7.27 o 
 -10   0  24      110.07      124.04      9.88 o 
  -9   0  24       43.34       42.92      3.97 o 
  -8   0  24        2.43       -0.12      1.51 o 
  -7   0  24       46.91       55.39      6.92 o 
  -6   0  24      158.71      163.01      5.28 o 
  -5   0  24       55.35       58.40      3.40 o 
  -4   0  24       72.22       82.87      3.92 o 
  -3   0  24       22.77       21.01      2.30 o 
  -2   0  24       26.23       24.59      2.38 o 
  -1   0  24      167.79      175.40      5.37 o 
   0   0  24      217.10      252.93      6.55 o 
   1   0  24       40.11       36.19      2.72 o 
   2   0  24        6.69        1.92      2.81 o 
   3   0  24       39.63       46.74      5.33 o 
   4   0  24       11.96       10.76      3.66 o 
   5   0  24        0.93        5.50      3.26 o 
   6   0  24        3.31       -2.01      2.80 o 
   7   0  24        9.99        9.32      3.44 o 
 -14   1  24       27.97       24.98      2.73 o 
 -13   1  24       39.64       38.78      3.15 o 
 -12   1  24        0.17        0.80      1.43 o 
 -11   1  24       53.24       48.71      2.73 o 
 -10   1  24       56.94       52.27      2.82 o 
  -9   1  24       82.16       77.34      3.34 o 
  -8   1  24       52.31       46.95      2.60 o 
  -7   1  24       28.93       33.49      2.27 o 
  -6   1  24       53.75       47.93      2.58 o 
  -5   1  24        4.60        2.65      1.36 o 
  -4   1  24       40.79       39.66      2.36 o 
  -3   1  24       65.62       66.65      2.93 o 
  -2   1  24       24.26       24.32      1.97 o 
  -1   1  24        5.39        3.46      1.39 o 
   0   1  24       17.70       17.58      2.00 o 
   1   1  24        0.00       -1.37      1.37 o 
   2   1  24       50.82       53.18      2.98 o 
   3   1  24       35.10       42.07      2.70 o 
   4   1  24       10.34        9.41      1.97 o 
   5   1  24        1.64        1.36      1.68 o 
   6   1  24        0.19        1.04      1.72 o 
 -13   2  24       14.79       11.93      2.45 o 
 -12   2  24        6.52        6.91      2.41 o 
 -11   2  24       26.34       22.81      2.68 o 
 -10   2  24       41.88       36.88      3.01 o 
  -9   2  24        3.00        2.29      2.38 o 
  -8   2  24        9.51        6.57      2.19 o 
  -7   2  24      126.90      135.36      4.74 o 
  -6   2  24       93.81      109.56      7.11 o 
  -5   2  24       45.52       48.81      3.84 o 
  -4   2  24       28.95       27.69      2.50 o 
  -3   2  24        8.12        5.53      1.71 o 
  -2   2  24        0.00        0.71      1.68 o 
  -1   2  24       72.24       75.34      4.15 o 
   0   2  24       98.76      105.95      4.65 o 
   1   2  24       26.10       28.48      2.92 o 
   2   2  24        8.81       10.94      2.27 o 
   3   2  24        1.87        1.02      1.90 o 
   4   2  24       24.32       22.01      2.86 o 
   5   2  24       42.67       38.37      3.84 o 
   6   2  24       21.76       19.16      3.45 o 
 -12   3  24       12.74       14.40      3.39 o 
 -11   3  24        4.15        1.61      2.01 o 
 -10   3  24       18.31       19.56      2.58 o 
  -9   3  24       36.28       32.31      2.90 o 
  -8   3  24       28.11       29.24      2.81 o 
  -7   3  24       25.46       24.24      4.07 o 
  -6   3  24        5.84        3.61      1.76 o 
  -5   3  24       62.73       58.08      3.82 o 
  -4   3  24       76.68       81.42      4.44 o 
  -3   3  24       52.06       49.64      4.11 o 
  -2   3  24       37.55       39.11      4.35 o 
  -1   3  24       10.76       10.13      2.22 o 
   0   3  24        6.98        1.95      2.02 o 
   1   3  24        1.49        0.06      1.76 o 
   2   3  24        0.26       -0.02      1.79 o 
   3   3  24        3.59        4.19      2.87 o 
   4   3  24        4.85        4.25      2.07 o 
   5   3  24        2.14        4.61      4.35 o 
 -10   4  24        9.68        7.25      2.76 o 
  -9   4  24       11.87        2.70      2.49 o 
  -8   4  24        0.19       -2.10      2.10 o 
  -7   4  24        4.49        5.80      2.79 o 
  -6   4  24        2.82       -1.68      4.55 o 
  -5   4  24        8.03        4.57      2.24 o 
  -4   4  24        0.67       -0.91      2.06 o 
  -3   4  24       14.84       13.39      2.87 o 
  -2   4  24       25.39       20.35      3.18 o 
  -1   4  24        6.31        4.19      2.60 o 
   0   4  24       12.36       11.06      2.88 o 
   1   4  24        7.87        8.73      2.82 o 
   2   4  24        0.34       -0.88      2.38 o 
   3   4  24        1.87        3.90      2.62 o 
  -6   5  24        6.99        8.35      2.60 o 
  -5   5  24        1.82        0.09      2.13 o 
  -4   5  24       16.92       12.64      2.77 o 
  -3   5  24       17.42       13.52      3.14 o 
  -2   5  24       18.25       19.08      3.39 o 
  -1   5  24        5.85        3.50      2.66 o 
 -13   1  25        0.55       -0.01      1.89 o 
 -12   1  25        3.40        2.18      1.87 o 
 -11   1  25        1.11       -1.39      1.39 o 
 -10   1  25        0.25       -0.40      1.38 o 
  -9   1  25        3.25        3.56      1.50 o 
  -8   1  25        9.26        5.22      1.55 o 
  -7   1  25       36.13       30.33      2.23 o 
  -6   1  25       79.88       83.08      3.33 o 
  -5   1  25       67.92       69.26      3.10 o 
  -4   1  25        2.27        1.57      1.37 o 
  -3   1  25        0.47        0.10      1.29 o 
  -2   1  25        4.13        2.91      1.40 o 
  -1   1  25        2.50        2.67      1.53 o 
   0   1  25        2.07        1.46      1.49 o 
   1   1  25        2.84        1.91      1.55 o 
   2   1  25        4.59        4.12      1.65 o 
   3   1  25        0.03        2.83      2.36 o 
   4   1  25        2.52        2.97      1.78 o 
   5   1  25       16.18       15.59      2.28 o 
 -13   2  25        7.31        6.27      2.21 o 
 -12   2  25       24.03       28.14      2.92 o 
 -11   2  25        0.27        3.42      1.98 o 
 -10   2  25       22.73       21.16      2.56 o 
  -9   2  25       73.26       66.77      3.79 o 
  -8   2  25      106.08      105.13      4.41 o 
  -7   2  25       71.48       65.96      3.67 o 
  -6   2  25       18.69       15.28      2.22 o 
  -5   2  25        0.06       -1.96      1.96 o 
  -4   2  25       14.82       14.31      2.16 o 
  -3   2  25       22.66       20.79      2.74 o 
  -2   2  25       46.24       42.72      3.39 o 
  -1   2  25       33.65       36.48      3.15 o 
   0   2  25       45.13       44.01      3.41 o 
   1   2  25       23.63       17.93      2.55 o 
   2   2  25        0.42       -1.77      1.87 o 
   3   2  25       11.06        8.92      2.82 o 
   4   2  25        6.17        7.43      2.34 o 
   5   2  25        0.06       -1.31      2.22 o 
 -11   3  25       14.82       14.39      3.36 o 
 -10   3  25       20.04       23.28      2.69 o 
  -9   3  25       12.11        8.05      2.18 o 
  -8   3  25        5.66        5.49      2.00 o 
  -7   3  25        0.80       -1.20      1.64 o 
  -6   3  25        0.06       -1.38      1.68 o 
  -5   3  25        1.66       -0.25      2.24 o 
  -4   3  25        0.49        0.99      1.93 o 
  -3   3  25        0.04        2.84      1.94 o 
  -2   3  25        0.01       -0.42      1.85 o 
  -1   3  25        0.37       -0.10      1.87 o 
   0   3  25        4.25        1.76      1.99 o 
   1   3  25        4.24        2.75      2.10 o 
   2   3  25        0.04       -1.64      1.84 o 
   3   3  25        0.11        1.32      2.00 o 
  -9   4  25       23.37       25.64      4.61 o 
  -8   4  25       27.24       24.98      4.01 o 
  -7   4  25       39.58       30.74      4.27 o 
  -6   4  25       30.65       32.16      4.22 o 
  -5   4  25        9.02        8.76      4.46 o 
  -4   4  25        5.53        1.15      3.65 o 
  -3   4  25        1.35       -1.09      2.70 o 
  -2   4  25       12.19        8.30      2.95 o 
  -1   4  25        3.65        2.24      2.52 o 
   0   4  25        0.02       -0.77      2.24 o 
   1   4  25        0.42       -2.18      2.18 o 
 -13   0  26       25.06       33.46      4.33 o 
 -12   0  26        5.48        5.69      2.97 o 
 -11   0  26        1.56       -0.43      2.45 o 
 -10   0  26        0.43       -0.23      2.49 o 
  -9   0  26        1.31       -0.28      2.68 o 
  -8   0  26       22.05       22.39      2.54 o 
  -7   0  26       39.56       37.33      2.89 o 
  -6   0  26        6.04        4.42      1.85 o 
  -5   0  26       27.76       21.70      3.52 o 
  -4   0  26       21.25       21.49      2.36 o 
  -3   0  26       27.09       37.34      3.98 o 
  -2   0  26       13.65       14.93      7.43 o 
  -1   0  26       10.41       14.07      2.96 o 
   0   0  26        7.57       11.75      2.83 o 
   1   0  26       12.95       13.60      3.84 o 
   2   0  26        2.29        3.69      3.20 o 
   3   0  26       42.24       46.77      5.85 o 
   4   0  26       40.88       39.86      5.46 o 
 -12   1  26       18.69       14.10      2.45 o 
 -11   1  26       24.07       23.90      2.94 o 
 -10   1  26       34.42       30.10      2.36 o 
  -9   1  26       47.53       51.66      2.96 o 
  -8   1  26       25.71       27.22      2.76 o 
  -7   1  26       31.24       28.08      2.22 o 
  -6   1  26        3.51        3.68      1.50 o 
  -5   1  26       11.84       11.21      1.75 o 
  -4   1  26       14.60       16.17      1.88 o 
  -3   1  26        5.99        5.67      1.57 o 
  -2   1  26        0.03        0.54      1.52 o 
  -1   1  26        3.90        3.44      1.62 o 
   0   1  26        5.23        4.01      1.63 o 
   1   1  26        1.08        1.71      1.55 o 
   2   1  26       13.48        9.74      2.32 o 
   3   1  26       13.43       10.90      2.11 o 
   4   1  26        1.73       -0.10      1.72 o 
 -12   2  26       13.28       14.84      2.53 o 
 -11   2  26       38.16       41.76      5.91 o 
 -10   2  26        3.46        1.70      1.91 o 
  -9   2  26        1.18        1.34      1.82 o 
  -8   2  26        0.23        2.61      1.88 o 
  -7   2  26        0.80        2.42      1.80 o 
  -6   2  26        2.75        4.00      1.95 o 
  -5   2  26        2.49        1.87      1.81 o 
  -4   2  26       16.29        8.54      4.29 o 
  -3   2  26       68.60       67.18      4.14 o 
  -2   2  26      111.56      112.14      6.49 o 
  -1   2  26      105.76      104.33      4.92 o 
   0   2  26       59.54       51.75      3.78 o 
   1   2  26       26.84       24.18      2.93 o 
   2   2  26        0.04       -1.40      2.47 o 
   3   2  26        6.21        3.38      2.08 o 
 -10   3  26       39.87       34.35      3.18 o 
  -9   3  26       27.65       24.78      2.77 o 
  -8   3  26        2.94        3.82      1.98 o 
  -7   3  26        2.71        3.34      2.60 o 
  -6   3  26       27.37       26.73      3.04 o 
  -5   3  26        3.95        6.44      2.13 o 
  -4   3  26        0.01        1.26      2.18 o 
  -3   3  26       10.70        9.61      2.30 o 
  -2   3  26        6.80       10.54      3.95 o 
  -1   3  26        1.10        0.04      1.92 o 
   0   3  26        1.51       -1.86      1.86 o 
   1   3  26        8.72       10.75      4.10 o 
   2   3  26        7.88        6.55      2.39 o 
  -7   4  26       29.73       20.68      3.77 o 
  -6   4  26       34.71       40.18      4.56 o 
  -5   4  26       33.56       34.64      5.62 o 
  -4   4  26        0.52       -0.69      2.73 o 
  -3   4  26        8.08        7.18      4.05 o 
  -2   4  26        7.69        6.64      3.13 o 
  -1   4  26       11.12       11.88      5.74 o 
 -11   1  27        1.39        0.24      1.92 o 
 -10   1  27        1.85        4.35      1.62 o 
  -9   1  27        1.64        1.43      1.69 o 
  -8   1  27        5.38        3.36      1.61 o 
  -7   1  27       13.91       12.60      1.84 o 
  -6   1  27        2.74        3.79      1.55 o 
  -5   1  27        0.97        0.00      1.41 o 
  -4   1  27       24.18       22.03      2.66 o 
  -3   1  27       31.71       29.13      2.24 o 
  -2   1  27       17.34       16.44      2.13 o 
  -1   1  27        7.52        7.11      1.78 o 
   0   1  27        1.86       -0.42      1.85 o 
   1   1  27        5.13        1.68      1.63 o 
   2   1  27        0.96        1.62      1.74 o 
   3   1  27        0.57       -1.82      2.39 o 
 -10   2  27        8.14        6.60      2.20 o 
  -9   2  27       20.46       13.40      4.02 o 
  -8   2  27        8.65        3.32      1.94 o 
  -7   2  27        0.00       -1.68      1.68 o 
  -6   2  27        4.84        3.75      1.99 o 
  -5   2  27        4.74       -0.51      1.93 o 
  -4   2  27        1.23        0.53      2.00 o 
  -3   2  27        1.80        0.71      2.04 o 
  -2   2  27        0.12        0.66      1.97 o 
  -1   2  27        3.74        4.40      2.20 o 
   0   2  27        2.96        2.17      2.04 o 
   1   2  27        7.36        6.74      2.30 o 
   2   2  27        4.61        5.39      2.23 o 
  -8   3  27        9.26       12.22      2.60 o 
  -7   3  27        3.28        1.65      2.69 o 
  -6   3  27        0.19        1.95      2.15 o 
  -5   3  27        0.15       -0.92      2.00 o 
  -4   3  27        3.76        1.53      2.14 o 
  -3   3  27        5.98        8.08      2.97 o 
  -2   3  27        5.40        6.28      2.29 o 
  -1   3  27        8.46        9.30      3.29 o 
   0   3  27        5.05        6.45      2.33 o 
 -10   0  28       16.60       12.65      3.43 o 
  -9   0  28        4.47        4.31      2.79 o 
  -8   0  28        4.88        5.28      2.93 o 
  -7   0  28        0.85        1.94      2.71 o 
  -6   0  28        0.49        1.92      2.66 o 
  -5   0  28       18.75       14.61      3.23 o 
  -4   0  28       79.75       69.62      5.35 o 
  -3   0  28       58.25       59.74      5.01 o 
  -2   0  28       45.64       47.17      4.60 o 
  -1   0  28       39.54       37.65      5.52 o 
   0   0  28       17.41        7.46      3.68 o 
   1   0  28        0.40        1.36      3.40 o 
 -10   1  28       60.73       62.47      4.94 o 
  -9   1  28       11.00       11.20      1.93 o 
  -8   1  28        2.47        2.49      1.58 o 
  -7   1  28       22.04       22.28      3.46 o 
  -6   1  28       32.50       30.18      3.10 o 
  -5   1  28       14.55       12.99      1.89 o 
  -4   1  28       18.36       17.54      2.03 o 
  -3   1  28       17.53       20.58      2.23 o 
  -2   1  28        0.05       -0.31      1.91 o 
  -1   1  28        7.86        5.04      1.73 o 
   0   1  28        8.83        9.26      1.87 o 
   1   1  28        0.14        0.03      1.72 o 
  -9   2  28        1.90        2.45      2.04 o 
  -8   2  28       16.65       14.98      2.44 o 
  -7   2  28       22.36       22.26      2.63 o 
  -6   2  28       18.11       20.80      2.58 o 
  -5   2  28        0.16       -1.62      1.99 o 
  -4   2  28        3.84        1.91      2.10 o 
  -3   2  28        2.14       -0.30      2.01 o 
  -2   2  28        0.77        1.80      2.06 o 
  -1   2  28        0.66        1.94      2.09 o 
   0   2  28        2.83        1.47      2.09 o 
  -8   1  29       22.76       19.19      3.33 o 
  -7   1  29       18.08       17.57      2.14 o 
  -6   1  29        4.55        4.45      2.04 o 
  -5   1  29        0.58       -1.42      1.42 o 
  -4   1  29        0.79       -0.76      1.58 o 
  -3   1  29        0.79        1.28      1.63 o 
  -2   1  29        0.08        0.95      1.62 o 
  -5   2  29        0.00       -2.64      4.61 o 
                                                 
